# Supplementary material for: Expanding the Disease Network of Glioblastoma Multiforme via Topological Analysis
Source: Int J Mol Sci. 2023 Feb 4;24(4):3075. doi: 10.3390/ijms24043075 (PMC9965660; doi:10.3390/ijms24043075)
Supplement: Supplementary file 1 [file ijms-24-03075-s001.zip]

Archive with 6 entries (6 files):
- List_of_Supplementary.pdf
- Supplementary_File_S1_Genelists_unfiltered.xlsx
- Supplementary_File_S2_Genelists.xlsx
- Supplementary_File_S3_Results.xlsx
- Supplementary_File_S4_Disease_Involvement_Pathway_analysis.xlsx
- Supplementary_File_S5_Supplementary_figures.pdf
