# Supplementary material for: Expanding the Disease Network of Glioblastoma Multiforme via Topological Analysis
Source: Int J Mol Sci. 2023 Feb 4;24(4):3075. doi: 10.3390/ijms24043075 (PMC9965660; doi:10.3390/ijms24043075)
Supplement: Supplementary file 1 [file ijms-24-03075-s001.zip › Supplementary_File_S2_Genelists.xlsx]

## Sheet: F2TableS5Gene_lists
C0017636				C1621958
P2	P1	Reference		Curated seeds	P1	Reference			Combined_P2	Combined_P1	Combined_Reference
JAG1	EGFR	EGFR		MTOR	MTOR	MTOR			JAG1	EGFR	EGFR
APC	MTOR	PTEN		MDM4	MDM4	MDM4			APC	MTOR	PTEN
BCHE	PTEN	MTOR		PTK2	PTK2	PTK2			BCHE	PTEN	MTOR
BMI1	H3-3A	H3-3A		BRD2	BRD2	BRD2			BMI1	H3-3A	H3-3A
RUNX1	FN1	VEGFA		EGFR	EGFR	EGFR			RUNX1	FN1	VEGFA
RUNX3	MGMT	TP53		IDH1	IDH1	IDH1			RUNX3	MGMT	TP53
CCNH	MET	CHI3L1		PIK3CA	PIK3CA	PIK3CA			CCNH	MET	CHI3L1
CD9	MDM4	HIF1A		APC	APC	APC			CD9	MDM4	HIF1A
CDK6	BMI1	MMP9		CHI3L1	CHI3L1	CHI3L1			CDK6	BMI1	MMP9
CHI3L1	PDGFRA	BMI1		CTSB	CTSB	CTSB			CHI3L1	PDGFRA	BMI1
CSTA	CXCL8	MYC		EGF	EGF	EGF			CSTA	CXCL8	MYC
CSTB	TP53	NOTCH1		FN1	FN1	FN1			CSTB	TP53	NOTCH1
CTNND2	HIF1A	IL1B		H3-3A	H3-3A	H3-3A			CTNND2	HIF1A	IL1B
CTSB	IL1B	MGMT		HIF1A	HIF1A	HIF1A			CTSB	IL1B	MGMT
CTSK	MMP2	NF1		IDH2	IDH2	IDH2			CTSK	MMP2	NF1
DAXX	MMP9	MET		IL1B	IL1B	IL1B			DAXX	MMP9	MET
DUSP6	CHI3L1	PROM1		CXCL8	CXCL8	CXCL8			DUSP6	CHI3L1	PROM1
EGF	PROM1	CTSB		MET	MET	MET			EGF	PROM1	CTSB
EGFR	TNFSF10	TNFSF10		MGMT	MGMT	MGMT			EGFR	TNFSF10	TNFSF10
FAT1	VEGFA	PDGFRA		MMP2	MMP2	MMP2			FAT1	VEGFA	PDGFRA
FN1	CTSB	FN1		MMP9	MMP9	MMP9			FN1	CTSB	FN1
FOSL2	NOTCH1	EGF		MYC	MYC	MYC			FOSL2	NOTCH1	EGF
MTOR	NF1	CXCL8		NOTCH1	NOTCH1	NOTCH1			MTOR	NF1	CXCL8
GDNF	EGF	MMP2		PDGFRA	PDGFRA	PDGFRA			GDNF	EGF	MMP2
GRIK2	MYC	MDM4		MAPK8	MAPK8	MAPK8			GRIK2	MYC	MDM4
GSTT1	NOTCH2	NOTCH2		BMI1	BMI1	BMI1			GSTT1	NOTCH2	NOTCH2
H2AX	IL2	IL2		TERT	TERT	TERT			H2AX	IL2	IL2
H3-3A	PTK2	H2AX		TP53BP1	TP53BP1	TP53BP1			H3-3A	PTK2	H2AX
HIF1A	PRKN	PTK2		VEGFA	VEGFA	VEGFA			HIF1A	PRKN	PTK2
HES1	H2AX	GDNF		TNFSF10	TNFSF10	TNFSF10			HES1	H2AX	GDNF
IFNA2	GDNF	PRKN		PROM1	PROM1	PROM1			IFNA2	GDNF	PRKN
IL1B	TP53BP1	TP53BP1		IL2	IL2	IL2			IL1B	TP53BP1	TP53BP1
IL2	WT1	CTSK		PRKCA	PRKCA	PRKCA			IL2	WT1	CTSK
CXCL8	CTSK	WT1		AKT3	AKT3	AKT3			CXCL8	CTSK	WT1
JAG2	CDK6	CDK6		CDK2	CDK2	CDK2			JAG2	CDK6	CDK6
MDM4	JAG1	NDRG1		H2AX	H2AX	H2AX			MDM4	JAG1	NDRG1
MET	APC	JAG1		NF1	NF1	NF1			MET	APC	JAG1
MGMT	TGM2	RECK		NOTCH2	NOTCH2	NOTCH2			MGMT	TGM2	RECK
MMP2	NDRG1	APC		PRKN	PRKN	PRKN			MMP2	NDRG1	APC
MMP9	RECK	TGM2		ATRX	ATRX	ATRX			MMP9	RECK	TGM2
MYC	CD9	CD9		CDK6	CDK6	CDK6			MYC	CD9	CD9
NF1	RUNX3	HEY1		GDNF	GDNF	GDNF			NF1	RUNX3	HEY1
NOTCH1	DAXX	RUNX3		CTSK	CTSK	CTSK			NOTCH1	DAXX	RUNX3
NOTCH2	PML	RUNX1		PIK3R1	PIK3R1	PIK3R1			NOTCH2	PML	RUNX1
NOTCH3	BRD2	FAT1		TGM2	TGM2	TGM2			NOTCH3	BRD2	FAT1
PRKN	TES	BHLHE40		WT1	WT1	WT1			PRKN	TES	BHLHE40
PDGFRA	FAT1	PIM1		RECK	RECK	RECK			PDGFRA	FAT1	PIM1
PIM1	LZTR1	BRD2		NDRG1	NDRG1	NDRG1			PIM1	LZTR1	BRD2
PML	H3C2	DAXX		STAG2	STAG2	STAG2			PML	H3C2	DAXX
PTEN	BHLHE40	PML		JAG1	JAG1	JAG1			PTEN	BHLHE40	PML
PTK2	HEY1	TES		FAT1	FAT1	FAT1			PTK2	HEY1	TES
BRD2	RUNX1	LZTR1		PRKCB	PRKCB	PRKCB			BRD2	RUNX1	LZTR1
TGM2	PIM1	H3C2		RUNX1	RUNX1	RUNX1			TGM2	PIM1	H3C2
TP53BP1	BRD4	BRD4		RUNX3	RUNX3	RUNX3			TP53BP1	BRD4	BRD4
VEGFA	SUZ12	POLK		HEY1	HEY1	HEY1			VEGFA	SUZ12	POLK
WT1	POLK	GSTT1		BRD4	BRD4	BRD4			WT1	POLK	GSTT1
LZTR1	GSTT1	SUZ12		HES1	HES1	HES1			LZTR1	GSTT1	SUZ12
H3C2	SRRT	SRRT		PIM1	PIM1	PIM1			H3C2	SRRT	SRRT
LTBP4	BCHE	DUSP6		PML	PML	PML			LTBP4	BCHE	DUSP6
RECK	SEPTIN14	FOSL2		LZTR1	LZTR1	LZTR1			RECK	SEPTIN14	FOSL2
BHLHE40	JAG2	BCHE		CD9	CD9	CD9			BHLHE40	JAG2	BCHE
TNFSF10	IFNA2	HES1		ERN1	ERN1	ERN1			TNFSF10	IFNA2	HES1
PROM1	HES1	JAG2		TES	TES	TES			PROM1	HES1	JAG2
NCOR1	NOTCH3	IFNA2		GSTT1	GSTT1	GSTT1			NCOR1	NOTCH3	IFNA2
NDRG1	DUSP6	SEPTIN14		POLK	POLK	POLK			NDRG1	DUSP6	SEPTIN14
HEY1	LTBP4	NOTCH3		SRRT	SRRT	SRRT			HEY1	LTBP4	NOTCH3
BRD4	FOSL2	LTBP4		H3C2	H3C2	H3C2			BRD4	FOSL2	LTBP4
SUZ12	GRIK2	CSTA		BHLHE40	BHLHE40	BHLHE40			SUZ12	GRIK2	CSTA
TES	DEUP1	CSTB		CDK3	CDK3	CDK3			TES	DEUP1	CSTB
ZBTB7A	CTNND2	GRIK2		CSTB	CSTB	CSTB			ZBTB7A	CTNND2	GRIK2
POLK	CSTB	MACIR		SIK1	SIK1	SIK1			POLK	CSTB	MACIR
SRRT	CCNH	TRMT11		DUSP6	DUSP6	DUSP6			SRRT	CCNH	TRMT11
LRRC59	MACIR	TMEM135		SUZ12	SUZ12	SUZ12			LRRC59	MACIR	TMEM135
TRMT11	CSTA	CCNH		FOSL2	FOSL2	FOSL2			TRMT11	CSTA	CCNH
TMEM135	NCOR1	SLC22A10		HSPB8	HSPB8	HSPB8			TMEM135	NCOR1	SLC22A10
MACIR	PTGS2	NCOR1		SEPTIN14	SEPTIN14	SEPTIN14			MACIR	PTGS2	NCOR1
DEUP1	TRMT11	CTNND2		JAG2	JAG2	JAG2			DEUP1	TRMT11	CTNND2
SEPTIN14	ZBTB7A	DEUP1		NOTCH3	NOTCH3	NOTCH3			SEPTIN14	ZBTB7A	DEUP1
SLC22A10	SLC22A10	LRRC59		NLK	NLK	NLK			SLC22A10	SLC22A10	LRRC59
	TMEM135	PTGS2		BCHE	BCHE	BCHE			IDH1	TMEM135	PTGS2
	LRRC59	ZBTB7A		RPS6KA3	RPS6KA3	RPS6KA3			PIK3CA	LRRC59	ZBTB7A
	BAG3	BAG3		LTBP4	LTBP4	LTBP4			IDH2	BAG3	BAG3
	CPEB1	ADGRL4		TAF1L	TAF1L	TAF1L			MAPK8	CPEB1	ADGRL4
	ADGRL4	CPEB1		CSTA	CSTA	CSTA			TERT	ADGRL4	CPEB1
	PTGS1	PTGS1		CTNND2	CTNND2	CTNND2			PRKCA	PTGS1	PTGS1
	SERPING1	SERPING1		DEUP1	DEUP1	DEUP1			AKT3	SERPING1	SERPING1
	IL16	IDH1		STKLD1	STKLD1	STKLD1			CDK2	IL16	IDH1
	ATM	MYCN		EPHB6	EPHB6	EPHB6			ATRX	ATM	MYCN
	FGFR1	IL16		PRKD3	PRKD3	PRKD3			PIK3R1	FGFR1	IL16
	MYCN	PIK3CA		GRIK2	GRIK2	GRIK2			STAG2	MYCN	PIK3CA
	IDH1	ATM		GUCY2F	GUCY2F	GUCY2F			PRKCB	IDH1	ATM
	BRAF	BRAF		IFNA2	IFNA2	IFNA2			ERN1	BRAF	BRAF
	PIK3CA	FGFR1		INSRR	INSRR	INSRR			CDK3	PIK3CA	FGFR1
		MSH2		IRAK1	IRAK1	IRAK1			SIK1	IDH2	MSH2
		RTEL1		SLC22A10	SLC22A10	SLC22A10			HSPB8	MAPK8	RTEL1
		PIK3R1		ZBTB7A	ZBTB7A	ZBTB7A			NLK	TERT	PIK3R1
		NRAS		TRIM33	TRIM33	TRIM33			RPS6KA3	PRKCA	NRAS
		PMS2		PDK2	PDK2	PDK2			TAF1L	AKT3	PMS2
		CCDC26		STYK1	STYK1	STYK1			STKLD1	CDK2	CCDC26
		POLE		LRRC59	LRRC59	LRRC59			EPHB6	ATRX	POLE
		FBXW7		CDC42BPG	CDC42BPG	CDC42BPG			PRKD3	PIK3R1	FBXW7
		HRAS		TRIB3	TRIB3	TRIB3			GUCY2F	STAG2	HRAS
		SSBP2		TRMT11	TRMT11	TRMT11			INSRR	PRKCB	SSBP2
		DNMT3A		PINK1	PINK1	PINK1			IRAK1	ERN1	DNMT3A
		CDKN2B-AS1		TMEM135	TMEM135	TMEM135			TRIM33	CDK3	CDKN2B-AS1
		POLR3B		SRPK2	SRPK2	SRPK2			PDK2	SIK1	POLR3B
		MAPK3		MAPKAPK3	MAPKAPK3	MAPKAPK3			STYK1	HSPB8	MAPK3
		POU5F1P3		DYRK2	DYRK2	DYRK2			CDC42BPG	NLK	POU5F1P3
		RHBDF1		CCNH	CCNH	CCNH			TRIB3	RPS6KA3	RHBDF1
		PARP1		MACIR	MACIR	MACIR			PINK1	TAF1L	PARP1
		POU5F1P4		NCOR1	NCOR1	NCOR1			SRPK2	STKLD1	POU5F1P4
		CRK			ERBB2	ERBB2			MAPKAPK3	EPHB6	CRK
		CREBBP			MSH6	MSH6			DYRK2	PRKD3	CREBBP
		CXADRP1			MLH1	MLH1				GUCY2F	CXADRP1
		SOX2			TP53	TP53				INSRR	SOX2
		SPG7				MSH2				IRAK1	SPG7
		SPP1				PMS2				TRIM33	SPP1
		COL11A2				KRAS				PDK2	COL11A2
		STAT1				RTEL1				STYK1	STAT1
		STAT3				CCDC26				CDC42BPG	STAT3
		ZEB1				TGFBR2				TRIB3	ZEB1
		TERT				DNMT3A				PINK1	TERT
		TGFB1				SSBP2				SRPK2	TGFB1
		TGFB2				BRCA2				MAPKAPK3	TGFB2
		MAPK14				CDKN2B-AS1				DYRK2	MAPK14
		CXCL12				POLR3B				ERBB2	CXCL12
		CCL2				RPS20				MSH6	CCL2
		MAPK8				HOTAIR				MLH1	MAPK8
		SLC12A9				HDAC6					SLC12A9
		ERBB2				RTEL1-TNFRSF6B					ERBB2
		EPHB2				CDK4					EPHB2
		EPHA2				MIR4300HG					EPHA2
		E2F1				TRIM13					E2F1
		MIB1				OLIG2					MIB1
		PTN				CDKN1A					PTN
		BAX				CDKN1B					BAX
		RAC1				CDKN2A					RAC1
		C11orf65				CDKN2B					C11orf65
		CCND1				YAP1					CCND1
		BCL2				PRMT5					BCL2
		ACTB				CIB1					ACTB
		CXADR				AHSA1					CXADR
		CSF2				MTCO2P12					CSF2
		ROS1				NES					ROS1
		H3P10				LOC110806263					H3P10
		TSPO				AZIN2					TSPO
		AZIN2				H3P10					AZIN2
		CAV1				COL11A2					CAV1
		CDKN1B				CRK					CDKN1B
		CDKN1A				PARP1					CDKN1A
		OLIG2				MAPK14					OLIG2
		TNFRSF10B				CSF2					TNFRSF10B
		TRIM13				GSC					TRIM13
		MBD2				CTNNB1					MBD2
		MIR4300HG				CXADR					MIR4300HG
		CDK4				E2F1					CDK4
		RTEL1-TNFRSF6B				EPHA2					RTEL1-TNFRSF6B
		GRAP2				EPHB2					GRAP2
		ABCG2				AKT1					ABCG2
		CD34				EZH2					CD34
		GDF15				F3					GDF15
		HDAC6				FGF2					HDAC6
		CD44				FGFR1					CD44
		HOTAIR				FAN1					HOTAIR
		CDKN2A				FOXM1					CDKN2A
		CASR				TBC1D9					CASR
		CDKN2B				FLT3LG					CDKN2B
		TNF				SIRT1					TNF
		LOC110806263				SLC16A8					LOC110806263
		NES				ALK					NES
		AHSA1				GABPA					AHSA1
		VIM				RNF19A					VIM
		WNT5A				POLDIP2					WNT5A
		CIB1				GFAP					CIB1
		CA9				GJA1					CA9
		CXCR4				MLH3					CXCR4
		AIMP2				PDCD4					AIMP2
		COL18A1				GLI1					COL18A1
		HMGA2				ANGPT1					HMGA2
		PRMT5				SETD2					PRMT5
		YAP1				CD274					YAP1
		CASP3				H3-3B					CASP3
		CASP8				HGF					CASP8
		MYCNOS				HMGB1					MYCNOS
		NR1I3				HSPA4					NR1I3
		IGFBP2				HSP90AA1					IGFBP2
		MIR221				TNC					MIR221
		MIR222				GADL1					MIR222
		MIR34A				IFNB1					MIR34A
		MCL1				IFNG					MCL1
		MDM2				IGF1					MDM2
		HTC2				IGFBP2					HTC2
		HSP90AA1				IL4					HSP90AA1
		HSPB1				IL4R					HSPB1
		MKI67				IL6					MKI67
		HSPA4				IL13					HSPA4
		HGF				IL13RA2					HGF
		MMP14				KDR					MMP14
		ABCC1				LGALS1					ABCC1
		H3-3B				LIG4					H3-3B
		MSH3				MIR10B					MSH3
		MSI1				MIR137					MSI1
		COX2				MIR145					COX2
		ARR3				MIR203A					ARR3
		MIR21				MIR21					MIR21
		MIR203A				ARR3					MIR203A
		IGF1				MIR221					IGF1
		IL6				MIR34A					IL6
		IFNG				EPCAM					IFNG
		IL13				SMAD2					IL13
		IL13RA2				MCL1					IL13RA2
		IFNB1				MDM2					IFNB1
		AQP4				MKI67					AQP4
		ITGA5				MMP14					ITGA5
		GADL1				ABCC1					GADL1
		KDR				XRCC6P5					KDR
		KIT				MSH3					KIT
		TNC				MSI1					TNC
		LGALS1				COX2					LGALS1
		LIG4				ATM					LIG4
		MIR10B				NFE2L2					MIR10B
		MIR137				PDCD1					MIR137
		MIR145				TNFRSF12A					MIR145
		MSH6				PDGFRB					MSH6
		CD274				ABCB1					CD274
		SETD2				PIK3CB					SETD2
		PIK3CG				PIK3CD					PIK3CG
		FOXM1				PIK3CG					FOXM1
		PKM				PKM					PKM
		PLAU				PLAU					PLAU
		FGF2				PLK1					FGF2
		PTK2B				PMS1					PTK2B
		F3				POU5F1					F3
		ATRX				PPARA					ATRX
		POU5F1				HEATR3					POU5F1
		PPARA				RAVER2					PPARA
		HEATR3				PRKAR1A					HEATR3
		RAVER2				AXL					RAVER2
		EZH2				MAPK1					EZH2
		AKT2				MAPK3					AKT2
		AKT1				SLC12A9					AKT1
		PRKAR1A				ACKR3					PRKAR1A
		PRKCA				PTEN					PRKCA
		PIK3CD				PTGS2					PIK3CD
		IDH2				MIB1					IDH2
		PIK3CB				PTN					PIK3CB
		ANGPT1				PTPN11					ANGPT1
		NFE2L2				BAX					NFE2L2
		GLI1				RAC1					GLI1
		PDCD4				RAD51					PDCD4
		GJA1				CCND1					GJA1
		GFAP				BCL2					GFAP
		SERPINE1				RELA					SERPINE1
		POLDIP2				ACTB					POLDIP2
		PDCD1				ROS1					PDCD1
		RNF19A				CCL2					RNF19A
		GABPA				CXCL12					GABPA
		ALK				SEMA4A					ALK
		PDGFRB				POU5F1P3					PDGFRB
		CTNNB1				RHBDF1					CTNNB1
		SLC16A8				POU5F1P4					SLC16A8
		ABCB1				WNK1					ABCB1
		TBC1D9				SLC2A1					TBC1D9
		MAPK1				CXADRP1					MAPK1
						BMPR1A					AKT3
						SOX2					CDK2
						SPG7					STAG2
						SPP1					PRKCB
						BRAF					ERN1
						STAT1					CDK3
						STAT3					SIK1
						AURKA					HSPB8
						ZEB1					NLK
						TGFB1					RPS6KA3
						TGFB2					TAF1L
						TSPO					STKLD1
						TNF					EPHB6
						VIM					PRKD3
						WNT5A					GUCY2F
						CA9					INSRR
						CXCR4					IRAK1
						AIMP2					TRIM33
						COL18A1					PDK2
						HMGA2					STYK1
						CASP3					CDC42BPG
						CASP8					TRIB3
						SLX4					PINK1
						CASR					SRPK2
						CAV1					MAPKAPK3
						TNFRSF10B					DYRK2
						CCK					MLH1
						MBD2					KRAS
						GRAP2					TGFBR2
						ABCG2					BRCA2
						CD34					RPS20
						GDF15					MTCO2P12
						CD44					GSC
						NR1I3					FAN1
											FLT3LG
											SIRT1
											MLH3
											HMGB1
											IL4
											IL4R
											EPCAM
											SMAD2
											XRCC6P5
											TNFRSF12A
											PLK1
											PMS1
											AXL
											ACKR3
											PTPN11
											RAD51
											RELA
											SEMA4A
											WNK1
											SLC2A1
											BMPR1A
											AURKA
											SLX4
											CCK
