# Supplementary material for: Expanding the Disease Network of Glioblastoma Multiforme via Topological Analysis
Source: Int J Mol Sci. 2023 Feb 4;24(4):3075. doi: 10.3390/ijms24043075 (PMC9965660; doi:10.3390/ijms24043075)
Supplement: Supplementary file 1 [file ijms-24-03075-s001.zip › Supplementary_File_S3_Results.xlsx]

## Sheet: F3TableS6Listof33candidates
Proteins	Status (Known/Novel)
AFP	Novel
ATF3	Known
BCL2L12	Known
CDC37	Novel
CRKL	Known
DCN	Known
DLL1	Novel
EGFR	Known
EIF1AD	Novel
EPB41L5	Novel
FLT1	Known
GFRA1	Novel
GRB14	Novel
GZMB	Known
IFNAR2	Novel
IL6R	Novel
KALRN	Novel
MAP3K11	Known
MAPK8	Known
MAPKAP1	Known
MELK	Known
PARP9	Novel
PSKH1	Novel
RET	Known
RRM2B	Novel
SH3RF1	Novel
SHC2	Novel
STAT2	Known
STAT3	Known
STAT4	Novel
TIMP2	Known
TLN1	Novel
USP53	Novel

## Sheet: F3TableS7Known_candidates
Protein	Name
ATF3	Activating transcription factor 3
BCL2L12	BCL2 like 12
CRKL	CRK like proto-oncogene, adaptor protein
DCN	Decorin
EGFR	Epidermal growth factor receptor
FLT1	Fms related receptor tyrosine kinase 1
GZMB	Granzyme B
MAP3K11	Mitogen-activated protein kinase kinase kinase 11
MAPK8	Mitogen-activated protein kinase 8
MAPKAP1	MAPK associated protein 1
MELK	Maternal embryonic leucine zipper kinase
RET	Ret proto-oncogene
STAT2	Signal transducer and activator of transcription 2
STAT3	Signal transducer and activator of transcription 3
TIMP2	TIMP metallopeptidase inhibitor 2

## Sheet: F3TableS8Novel_evidence_table
Evidence from Cancer Dataset Portals
		cBioPortal	GlioVis			Human Protein Atlas
		Mutation (percentage altered)	Differential Expression	Survival		Disease Involvement
Gene	Name	1840 patients	TCGA GBM (Non-tumor vs GBM)	TCGA GBM*	TCGA_GBMLGG**
IFNAR2	Interferon alpha and beta receptor subunit 2	0.3	Significant, Pairwise (3.8E-12), RNA-seq	NS	Log-rank pvalue = 0, Wilcoxon pvalue = 0	Cancer-related genes, FDA approved drug targets, Prognostic marker in renal cancer (unfavorable)
GFRA1	GDNF family receptor alpha 1	0.9	Significant, Pairwise (6.6E-03), RNA-seq	Log-rank pvalue = 0.28, Wilcoxon pvalue = 0.0418	Log-rank pvalue = 0, Wilcoxon pvalue = 0 - High HR (12.41)
SHC2	SHC adaptor protein 2	2	NS	NS	Log-rank pvalue = 0, Wilcoxon pvalue = 0	Prognostic marker in colorectal cancer (unfavorable) and pancreatic cancer (favorable)
SH3RF1	SH3 domain containing ring finger 1	1.1	Significant, Pairwise (2.2E-03), RNA-seq	NS	Log-rank pvalue = 0.03, Wilcoxon pvalue = 0.04	Prognostic marker in renal cancer (favorable)
DLL1	Delta like canonical Notch ligand 1	0.6	NS	NS	Log-rank pvalue = 0, Wilcoxon pvalue = 0	Autism spectrum disorder, Epilepsy, Mental retardation
PARP9	Poly(ADP-ribose) polymerase family member 9	0.7	Significant, Pairwise (1.1E-08), RNA-seq	NS	Log-rank pvalue = 0, Wilcoxon pvalue = 0
PSKH1	Protein serine kinase H1	0.1	Significant, Pairwise (3.6E-08), RNA-seq	NS	NS	Prognostic marker in renal cancer (favorable)
IL6R	Interleukin 6 receptor	0.4	NS	NS	Log-rank pvalue = 0.036, Wilcoxon pvalue = 0.025	Cancer-related genes, FDA approved drug targets, Prognostic marker in pancreatic cancer (favorable)
USP53	Ubiquitin specific peptidase 53	0.6	NS	NS	Log-rank pvalue = 0.0126, Wilcoxon pvalue = 0.0195	Prognostic marker in renal cancer (favorable), colorectal cancer (favorable) and prostate cancer (unfavorable)
CDC37	Cell division cycle 37, HSP90 cochaperone	1.6	Significant, Pairwise (2.8E-02), RNA-seq	NS	Log-rank pvalue = 4e-04, Wilcoxon pvalue = 4e-04	Cancer-related genes, Prognostic marker in stomach cancer (favorable)
GRB14	Growth factor receptor bound protein 14	0.2	NS	NS	Log-rank pvalue = 0, Wilcoxon pvalue = 0
TLN1	Talin 1	0.8	Significant, Pairwise (2.4E-03), RNA-seq	NS	NS	Prognostic marker in colorectal cancer (unfavorable) and renal cancer (favorable)
RRM2B	Ribonucleotide reductase regulatory TP53 inducible subunit M2B	0.3	NS	NS	Log-rank pvalue = 0.0198, Wilcoxon pvalue = 0.0124	Disease variant, FDA approved drug targets, Neuropathy, Primary mitochondrial disease, Progressive external ophthalmoplegia
KALRN	Kalirin RhoGEF kinase	0.8	Significant, Pairwise (3.4E-16), RNA-seq	NS	Log-rank pvalue = 0, Wilcoxon pvalue = 0	Cancer-related genes
EPB41L5	Erythrocyte membrane protein band 4.1 like 5	0	Significant, Pairwise (1.1E-03), RNA-seq	Log-rank pvalue = 0.1012, Wilcoxon pvalue = 0.0117	Log-rank pvalue = 2e-4, Wilcoxon pvalue = 0	Prognostic marker in renal cancer (favorable)
EIF1AD	Eukaryotic translation initiation factor 1A domain containing	0.3	Significant, Pairwise (2.5E-04), RNA-seq	Log-rank pvalue = 0.0499, Wilcoxon pvalue = 0.2831	Log-rank pvalue = 3e-4, Wilcoxon pvalue = 1e-4	Prognostic marker in endometrial cancer (unfavorable) and liver cancer (unfavorable)
AFP	Alpha fetoprotein	0.6	NS	Log-rank pvalue = 0.011, Wilcoxon pvalue = 0.039	Log-rank pvalue = 0, Wilcoxon pvalue = 0	Cancer-related genes
STAT4	Signal transducer and activator of transcription 4	0.4	Significant, Pairwise (1E-07), RNA-seq	NS	NS	Cancer-related genes, Systemic lupus erythematosus, Prognostic marker in renal cancer (unfavorable) and pancreatic cancer (favorable)
cBioPortal data:
List of studies selected for analysis:
- Glioblastoma (Nature, Columbia, 2019) Immunogenomic
- Merged cohort of LGG and GBM (TCGA, Cell 2016)
- Glioblastoma (Nature Medicine, Columbia, 2019)
- Glioblastoma (CPTAC, Nature 2021)
- Glioblastoma (TCGA , Cell, 2013)
Total 1840 patients

## Sheet: F3TableS9_IPA_18_candidates
Symbol	Entrez Gene Name	Gene Symbol - human (HUGO / HGNC / Entrez Gene)	Location	Type(s)	Biomarker Application(s)	Drug(s)	Entrez Gene ID for Human	Entrez Gene ID for Mouse	Entrez Gene ID for Rat
AFP	alpha fetoprotein	AFP	Extracellular Space	transporter	diagnosis,efficacy,safety,unspecified application		174	11576	24177
CDC37	cell division cycle 37, HSP90 cochaperone	CDC37	Cytoplasm	other			11140	12539	114562
DLL1	delta like canonical Notch ligand 1	DLL1	Plasma Membrane	enzyme			28514	13388	84010
EIF1AD	eukaryotic translation initiation factor 1A domain containing	EIF1AD	Nucleus	other			84285	69860	293673
EPB41L5	erythrocyte membrane protein band 4.1 like 5	EPB41L5	Plasma Membrane	other			57669	226352
GFRA1	GDNF family receptor alpha 1	GFRA1	Plasma Membrane	transmembrane receptor			2674	14585	25454
GRB14	growth factor receptor bound protein 14	GRB14	Plasma Membrane	other			2888	50915	58844
IFNAR2	interferon alpha and beta receptor subunit 2	IFNAR2	Plasma Membrane	transmembrane receptor		bevacizumab/IFNA2A,cladribine/peginterferon alfa-2a,cladribine/recombinant interferon,cytarabine/IFNA2B,cytarabine/recombinant interferon,hydroxyurea/recombinant interferon,IFNA2,IFNA2B/ribavirin,imatinib/nilotinib/pegintron,imatinib/peginterferon alfa-2a,interferon alfa-n1,interferon alfacon-1,interferon alfacon-1/ribavirin,interferon beta-1a,interferon beta-1b,nitazoxanide/peginterferon alfa-2a…	3455	15976	686326
IL6R	interleukin 6 receptor	IL6R	Plasma Membrane	transmembrane receptor	efficacy	methotrexate/sarilumab,methotrexate/tocilizumab,sarilumab,satralizumab,tocilizumab	3570	16194	24499
KALRN	kalirin RhoGEF kinase	KALRN	Cytoplasm	kinase			8997	545156	84009
PARP9	poly(ADP-ribose) polymerase family member 9	PARP9	Nucleus	enzyme			83666	80285	303905
PSKH1	protein serine kinase H1	PSKH1	Nucleus	kinase			5681	244631
RRM2B	ribonucleotide reductase regulatory TP53 inducible subunit M2B	RRM2B	Nucleus	enzyme	efficacy	bortezomib/cladribine/rituximab,cladribine,cladribine/cytarabine/daunorubicin,cladribine/cytarabine/decitabine,cladribine/cytarabine/filgrastim,cladribine/cytarabine/filgrastim/idarubicin,cladribine/cytarabine/filgrastim/idarubicin/plerixafor,cladribine/cytarabine/filgrastim/mitoxantrone,cladribine/peginterferon alfa-2a,cladribine/recombinant interferon,cladribine/rituximab,hydroxyurea,hydroxyure…	50484	382985	299976
SH3RF1	SH3 domain containing ring finger 1	SH3RF1	Cytoplasm	enzyme			57630	59009	306417
SHC2	SHC adaptor protein 2	SHC2	Cytoplasm	other			25759	216148	314612
STAT4	signal transducer and activator of transcription 4	STAT4	Nucleus	transcription regulator			6775	20849	367264
TLN1	talin 1	TLN1	Plasma Membrane	other	unspecified application		7094	21894	313494
USP53	ubiquitin specific peptidase 53	USP53	Extracellular Space	enzyme			54532	99526

## Sheet: F3TableS10_GlioVis_exp_comp
p-values for Pairwise comparison between different gliomas and GBM
Candidate	GBM vs Oligodendroglioma	GBM vs Oligoastrocytoma	GBM vs Astrocytoma
AFP	3.7e-20	6.3e-20	4.8e-13
CDC37	0.0067	0.0078	0.8
DLL1	1.6e-44	4.3e-44	6.3e-39
EIF1AD	9.2e-06	3e-08	1.2e-08
EPB41L5	1.1e-08	2.6e-12	9.3e-15
GFRA1	7.7e-81	1.8e-48	1.5e-38
GRB14	1.5e-29	7e-23	4.6e-22
IFNAR2	6e-37	2.6e-29	1.4e-23
IL6R	0.048	1	0.86
KALRN	1.6e-33	7.2e-20	1e-10
PARP9	8.9e-58	1.7e-29	2e-18
PSKH1	0.026	1	1
RRM2B	1	0.15	0.0083
SH3RF1	1	0.077	0.23
SHC2	4.7e-29	3.7e-24	8.7e-19
STAT4	0.08	1	1
TLN1	0.47	0.25	3.9e-10
USP53	0.71	0.75	0.0013
