# Supplementary material for: Expanding the Disease Network of Glioblastoma Multiforme via Topological Analysis
Source: Int J Mol Sci. 2023 Feb 4;24(4):3075. doi: 10.3390/ijms24043075 (PMC9965660; doi:10.3390/ijms24043075)
Supplement: Supplementary file 1 [file ijms-24-03075-s001.zip › Supplementary_File_S4_Disease_Involvement_Pathway_analysis.xlsx]

## Sheet: F4TableS11_Disease_pathology
Diseases and Bio Functions for My Projects->Training Project->18_genes - 2022-09-13 09:33 AM
Categories	Functions	Diseases or Functions Annotation	p-Value	Molecules	# Molecules
Cancer, Organismal Injury and Abnormalities	head and neck neoplasia	Head and neck tumor	0.00138	STAT4,TLN1,IFNAR2,GFRA1,IL6R,SHC2,PARP9,EIF1AD,CDC37,SH3RF1,AFP,RRM2B,DLL1,EPB41L5,PSKH1,KALRN,GRB14,USP53	18
Cancer, Organismal Injury and Abnormalities	carcinoma	Carcinoma	0.0142	STAT4,TLN1,IFNAR2,GFRA1,IL6R,SHC2,PARP9,EIF1AD,CDC37,SH3RF1,AFP,RRM2B,DLL1,EPB41L5,PSKH1,KALRN,GRB14,USP53	18
Cancer, Dermatological Diseases and Conditions, Organismal Injury and Abnormalities	skin cancer	Skin cancer	0.000285	STAT4,TLN1,IFNAR2,GFRA1,IL6R,SHC2,PARP9,EIF1AD,CDC37,SH3RF1,AFP,RRM2B,DLL1,EPB41L5,KALRN,GRB14,USP53	17
Cancer, Organismal Injury and Abnormalities	head and neck cancer	Head and neck cancer	0.00448	STAT4,TLN1,IFNAR2,GFRA1,IL6R,SHC2,PARP9,EIF1AD,CDC37,SH3RF1,AFP,RRM2B,DLL1,EPB41L5,PSKH1,KALRN,USP53	17
Cancer, Organismal Injury and Abnormalities	adenocarcinoma	Adenocarcinoma	0.0141	STAT4,TLN1,IFNAR2,GFRA1,IL6R,SHC2,PARP9,CDC37,SH3RF1,AFP,RRM2B,DLL1,EPB41L5,PSKH1,KALRN,GRB14,USP53	17
Cancer, Organismal Injury and Abnormalities	malignant connective or soft tissue neoplasm	Malignant connective or soft tissue neoplasm	0.00158	STAT4,TLN1,IFNAR2,GFRA1,IL6R,SHC2,PARP9,EIF1AD,CDC37,SH3RF1,AFP,RRM2B,EPB41L5,KALRN,GRB14,USP53	16
Cancer, Organismal Injury and Abnormalities	genitourinary carcinoma	Genitourinary carcinoma	0.00172	STAT4,TLN1,IFNAR2,GFRA1,IL6R,SHC2,PARP9,CDC37,SH3RF1,AFP,RRM2B,DLL1,EPB41L5,KALRN,GRB14,USP53	16
Cancer, Organismal Injury and Abnormalities	melanoma	Melanoma	0.00282	STAT4,TLN1,IFNAR2,GFRA1,IL6R,SHC2,PARP9,EIF1AD,CDC37,SH3RF1,AFP,RRM2B,EPB41L5,KALRN,GRB14,USP53	16
Cancer, Endocrine System Disorders, Organismal Injury and Abnormalities	epithelial thyroid cancer	Thyroid carcinoma	0.00635	STAT4,TLN1,IFNAR2,GFRA1,IL6R,SHC2,PARP9,EIF1AD,CDC37,SH3RF1,AFP,RRM2B,DLL1,PSKH1,KALRN,USP53	16
Cancer, Dermatological Diseases and Conditions, Organismal Injury and Abnormalities	cutaneous melanoma	Cutaneous melanoma	0.00417	STAT4,TLN1,IFNAR2,GFRA1,IL6R,SHC2,CDC37,PARP9,EIF1AD,SH3RF1,AFP,EPB41L5,KALRN,GRB14,USP53	15
Cancer, Organismal Injury and Abnormalities	pelvic carcinoma	Pelvic carcinoma	0.00987	STAT4,TLN1,IFNAR2,GFRA1,SHC2,CDC37,SH3RF1,AFP,RRM2B,DLL1,EPB41L5,KALRN,GRB14,USP53	14
Cell Death and Survival	apoptosis	Apoptosis	0.000115	STAT4,DLL1,TLN1,IFNAR2,GFRA1,IL6R,CDC37,SH3RF1,AFP,RRM2B,USP53	11
Cell Death and Survival, Organismal Injury and Abnormalities	necrosis	Necrosis	0.000173	STAT4,DLL1,TLN1,IFNAR2,GFRA1,IL6R,CDC37,SH3RF1,AFP,RRM2B,USP53	11
Tissue Morphology	quantity	Quantity of cells	0.000288	STAT4,DLL1,TLN1,IFNAR2,GFRA1,IL6R,SHC2,AFP,KALRN	9
Cellular Movement	cell movement	Cell movement	0.00166	DLL1,TLN1,GFRA1,IL6R,PARP9,SH3RF1,AFP,EPB41L5,KALRN	9
Organismal Injury and Abnormalities, Organismal Survival	organismal death	Organismal death	0.00223	STAT4,DLL1,TLN1,IFNAR2,GFRA1,IL6R,EPB41L5,RRM2B,KALRN	9
Cell Death and Survival, Organismal Injury and Abnormalities	cell death	Cell death of tumor cell lines	0.000662	DLL1,TLN1,IFNAR2,IL6R,CDC37,SH3RF1,AFP,RRM2B	8
Cellular Movement	migration	Migration of cells	0.0038	DLL1,TLN1,GFRA1,IL6R,PARP9,SH3RF1,EPB41L5,KALRN	8
Cancer, Organismal Injury and Abnormalities, Renal and Urological Disease	urinary tract cancer	Urinary tract cancer	0.0134	TLN1,IFNAR2,IL6R,CDC37,SH3RF1,KALRN,GRB14,USP53	8
Cancer, Organismal Injury and Abnormalities	lymphoreticular neoplasm	Lymphoreticular neoplasm	0.0152	STAT4,DLL1,TLN1,IFNAR2,GFRA1,IL6R,RRM2B,KALRN	8
Cancer, Organismal Injury and Abnormalities	metastasis	Metastasis	0.000257	DLL1,TLN1,IFNAR2,GFRA1,AFP,EPB41L5,RRM2B	7
Cell Death and Survival, Organismal Injury and Abnormalities	apoptosis	Apoptosis of tumor cell lines	0.00098	DLL1,TLN1,IFNAR2,IL6R,CDC37,SH3RF1,AFP	7
Cancer, Hematological Disease, Immunological Disease, Organismal Injury and Abnormalities	lymphoma	Lymphoma	0.00265	STAT4,DLL1,IFNAR2,GFRA1,IL6R,RRM2B,KALRN	7
Infectious Diseases, Organismal Injury and Abnormalities	infection	Viral Infection	0.00532	STAT4,IFNAR2,IL6R,PARP9,AFP,RRM2B,USP53	7
Organismal Injury and Abnormalities	fibrosis	Fibrosis	0.000291	STAT4,TLN1,IFNAR2,IL6R,CDC37,RRM2B	6
Cell-To-Cell Signaling and Interaction	activation	Activation of cells	0.0011	DLL1,STAT4,TLN1,IFNAR2,IL6R,AFP	6
Embryonic Development, Organismal Development	development	Development of body trunk	0.00263	DLL1,GFRA1,IL6R,RRM2B,PSKH1,KALRN	6
Cancer, Hematological Disease, Immunological Disease, Organismal Injury and Abnormalities	non-Hodgkin disease	Non-Hodgkin lymphoma	0.00562	DLL1,STAT4,IFNAR2,IL6R,RRM2B,KALRN	6
Cancer, Organismal Injury and Abnormalities, Renal and Urological Disease	bladder carcinoma	Bladder carcinoma	0.0124	TLN1,CDC37,SH3RF1,KALRN,GRB14,USP53	6
Organismal Development	morphology	Morphology of body cavity	0.0146	STAT4,TLN1,GFRA1,IL6R,EPB41L5,RRM2B	6
Cell-To-Cell Signaling and Interaction	activation	Activation of lymphatic system cells	0.000192	DLL1,STAT4,TLN1,IL6R,AFP	5
Cell Death and Survival, Organismal Injury and Abnormalities	cell death	Cell death of immune cells	0.000773	DLL1,STAT4,TLN1,IL6R,AFP	5
Cellular Development, Cellular Growth and Proliferation, Embryonic Development, Hematological System Development and Function, Hematopoiesis, Lymphoid Tissue Structure and Development, Organ Development, Organismal Development, Tissue Development	lymphopoiesis	Lymphopoiesis	0.000943	DLL1,STAT4,TLN1,IFNAR2,IL6R	5
Hematological System Development and Function, Lymphoid Tissue Structure and Development, Tissue Morphology	quantity	Quantity of lymphocytes	0.0019	DLL1,STAT4,TLN1,IFNAR2,IL6R	5
Organismal Development	growth	Growth of organism	0.00264	DLL1,STAT4,TLN1,IFNAR2,RRM2B	5
Cellular Development, Cellular Growth and Proliferation	proliferation	Proliferation of blood cells	0.00338	DLL1,STAT4,TLN1,IFNAR2,IL6R	5
Nervous System Development and Function	morphology	Morphology of nervous system	0.00591	GFRA1,IL6R,SHC2,RRM2B,KALRN	5
Infectious Diseases, Organismal Injury and Abnormalities	infection	Infection by RNA virus	0.0112	IFNAR2,IL6R,PARP9,AFP,RRM2B	5
Neurological Disease, Organismal Injury and Abnormalities	neurological disorder	Progressive neurological disorder	0.0116	DLL1,IFNAR2,IL6R,RRM2B,USP53	5
Cell Signaling	cell surface receptor linked signal transduction	Cell surface receptor linked signal transduction	0.00018	STAT4,TLN1,GFRA1,IL6R	4
Organismal Injury and Abnormalities, Respiratory Disease	acute respiratory disorder	Acute respiratory disorder	0.00039	STAT4,IFNAR2,IL6R,RRM2B	4
Digestive System Development and Function, Gastrointestinal Disease, Hepatic System Development and Function, Hepatic System Disease, Inflammatory Disease, Inflammatory Response, Organ Development, Organismal Injury and Abnormalities	inflammation	Inflammation of liver	0.000678	STAT4,IFNAR2,IL6R,AFP	4
Cell-To-Cell Signaling and Interaction, Hematological System Development and Function, Immune Cell Trafficking, Inflammatory Response	activation	Activation of T lymphocytes	0.000797	DLL1,STAT4,TLN1,IL6R	4
Cancer, Organismal Injury and Abnormalities	metastasis	Metastasis of tumor cell lines	0.000913	DLL1,TLN1,GFRA1,EPB41L5	4
Cell Death and Survival, Organismal Injury and Abnormalities	apoptosis	Apoptosis of leukocytes	0.00151	DLL1,TLN1,IL6R,AFP	4
Nervous System Development and Function, Tissue Morphology	quantity	Quantity of neurons	0.00168	GFRA1,SHC2,AFP,KALRN	4
Cellular Development, Cellular Growth and Proliferation, Nervous System Development and Function, Tissue Development	proliferation	Proliferation of neuronal cells	0.00308	DLL1,GFRA1,IL6R,KALRN	4
Cell-mediated Immune Response, Cellular Development, Cellular Function and Maintenance, Cellular Growth and Proliferation, Embryonic Development, Hematological System Development and Function, Hematopoiesis, Lymphoid Tissue Structure and Development, Organ Development, Organismal Development, Tissue Development	development	T cell development	0.00315	DLL1,STAT4,IFNAR2,IL6R	4
Cellular Development, Cellular Growth and Proliferation, Hematological System Development and Function, Lymphoid Tissue Structure and Development	cell proliferation	Cell proliferation of T lymphocytes	0.00497	STAT4,TLN1,IFNAR2,IL6R	4
Cell Morphology, Nervous System Development and Function, Tissue Morphology	morphology	Morphology of neurons	0.00604	GFRA1,IL6R,SHC2,KALRN	4
Cancer, Hematological Disease, Immunological Disease, Organismal Injury and Abnormalities	mature T-cell neoplasm	Mature T-cell neoplasm	0.0091	DLL1,STAT4,IFNAR2,IL6R	4
Cancer, Hematological Disease, Immunological Disease, Organismal Injury and Abnormalities	T-cell non-Hodgkin disease	T-cell non-Hodgkin lymphoma	0.00924	DLL1,STAT4,IFNAR2,IL6R	4
Cell Death and Survival, Organismal Injury and Abnormalities	cell death	Neuronal cell death	0.0115	GFRA1,IL6R,SH3RF1,USP53	4
Nervous System Development and Function, Neurological Disease, Organismal Injury and Abnormalities	abnormal morphology	Abnormal morphology of nervous system	0.0151	GFRA1,SHC2,RRM2B,KALRN	4
Organismal Injury and Abnormalities, Reproductive System Disease	disorder of pregnancy	Disorder of pregnancy	0.0179	TLN1,SHC2,PARP9,USP53	4
Cancer, Hematological Disease, Immunological Disease, Organismal Injury and Abnormalities	non-Hodgkin disease	Relapsed non-Hodgkin disease	0.000112	IFNAR2,IL6R,RRM2B	3
Cancer, Hematological Disease, Immunological Disease, Organismal Injury and Abnormalities	adult leukemia	Adult leukemia	0.000117	IFNAR2,IL6R,RRM2B	3
Cancer, Hematological Disease, Immunological Disease, Organismal Injury and Abnormalities	follicular B-cell or T-cell lymphoma	Follicular B-cell or T-cell lymphoma	0.000299	IFNAR2,IL6R,RRM2B	3
Protein Synthesis	quantity	Quantity of interleukin	0.000314	STAT4,IFNAR2,IL6R	3
Cancer, Endocrine System Disorders, Organismal Injury and Abnormalities, Reproductive System Disease	benign neoplasm of pituitary gland	Benign neoplasm of pituitary gland	0.000375	DLL1,STAT4,IL6R	3
Infectious Diseases, Organismal Injury and Abnormalities	infection	Parasitic Infection	0.00073	STAT4,IL6R,RRM2B	3
Cell Death and Survival, Organismal Injury and Abnormalities	apoptosis	Apoptosis of phagocytes	0.000935	DLL1,IL6R,AFP	3
Cancer, Organismal Injury and Abnormalities	tumor	Stage I-II tumor	0.00102	IFNAR2,AFP,RRM2B	3
Cellular Development, Cellular Growth and Proliferation	expansion	Expansion of blood cells	0.00194	DLL1,STAT4,IL6R	3
Infectious Diseases, Organismal Injury and Abnormalities	infection	Infection by DNA virus	0.00199	IFNAR2,AFP,USP53	3
Organismal Injury and Abnormalities, Respiratory Disease	respiratory distress	Respiratory distress	0.00208	STAT4,IFNAR2,IL6R	3
Inflammatory Disease, Neurological Disease, Organismal Injury and Abnormalities	inflammatory demyelinating disease	Inflammatory demyelinating disease	0.00296	IFNAR2,IL6R,RRM2B	3
Cancer, Dermatological Diseases and Conditions, Hematological Disease, Immunological Disease, Organismal Injury and Abnormalities	Sézary syndrome	Sézary syndrome	0.00296	DLL1,STAT4,IFNAR2	3
Cellular Development, Cellular Growth and Proliferation, Hematological System Development and Function, Hematopoiesis	proliferation	Proliferation of hematopoietic cells	0.00323	DLL1,IFNAR2,IL6R	3
Cellular Development	epithelial-mesenchymal transition	Epithelial-mesenchymal transition	0.00371	GFRA1,IL6R,EPB41L5	3
Cellular Assembly and Organization, Cellular Function and Maintenance	organization	Organization of actin cytoskeleton	0.00407	TLN1,EPB41L5,KALRN	3
Organ Morphology, Organismal Development, Renal and Urological System Development and Function	morphology	Morphology of kidney	0.00462	GFRA1,EPB41L5,RRM2B	3
Immunological Disease, Organismal Injury and Abnormalities	immunodeficiency	Immunodeficiency	0.00495	IFNAR2,IL6R,USP53	3
Cell-To-Cell Signaling and Interaction	adhesion	Adhesion of tumor cell lines	0.0057	DLL1,TLN1,IL6R	3
Tissue Development	accumulation	Accumulation of cells	0.0063	DLL1,TLN1,IL6R	3
Cell Death and Survival, Organismal Injury and Abnormalities	apoptosis	Apoptosis of mononuclear leukocytes	0.00669	DLL1,TLN1,IL6R	3
Behavior	locomotion	Locomotion	0.00721	GFRA1,IL6R,KALRN	3
Inflammatory Disease, Neurological Disease, Organismal Injury and Abnormalities	myelitis	Myelitis	0.00818	DLL1,STAT4,IFNAR2	3
Lymphoid Tissue Structure and Development, Tissue Morphology	quantity	Quantity of lymphoid tissue	0.00839	DLL1,GFRA1,RRM2B	3
Cell-To-Cell Signaling and Interaction, Hematological System Development and Function	binding	Binding of leukocytes	0.00851	DLL1,TLN1,IL6R	3
Cancer, Hematological Disease, Immunological Disease, Organismal Injury and Abnormalities	non-Hodgkin disease	Aggressive non-Hodgkin lymphoma	0.00911	IFNAR2,IL6R,RRM2B	3
Cell-mediated Immune Response, Cellular Development, Cellular Function and Maintenance, Cellular Growth and Proliferation, Embryonic Development, Hematological System Development and Function, Hematopoiesis, Lymphoid Tissue Structure and Development, Organ Development, Organismal Development, Tissue Development	differentiation	Differentiation of T lymphocytes	0.00964	DLL1,STAT4,IL6R	3
Infectious Diseases, Organismal Injury and Abnormalities	COVID-19	COVID-19	0.0104	IFNAR2,IL6R,PARP9	3
Cellular Development, Nervous System Development and Function, Tissue Development	differentiation	Differentiation of neurons	0.0104	DLL1,GFRA1,IL6R	3
Organ Development, Skeletal and Muscular System Development and Function, Tissue Development	growth	Growth of muscle tissue	0.0111	DLL1,IL6R,KALRN	3
Cell Death and Survival, Organismal Injury and Abnormalities	apoptosis	Apoptosis of neurons	0.0129	GFRA1,SH3RF1,USP53	3
Cellular Development	maturation	Maturation of cells	0.0141	GFRA1,KALRN,GRB14	3
Cellular Development, Cellular Growth and Proliferation, Nervous System Development and Function, Tissue Development	growth	Growth of neurites	0.0149	GFRA1,IL6R,KALRN	3
Cancer, Hematological Disease, Organismal Injury and Abnormalities	essential thrombocythemia	High-risk essential thrombocythemia	3.06e-05	IFNAR2,RRM2B	2
Cellular Assembly and Organization, Cellular Compromise, Nervous System Development and Function	retraction	Retraction of dendrites	3.67e-05	IL6R,KALRN	2
Cellular Development, Cellular Growth and Proliferation, Embryonic Development, Hematological System Development and Function, Hematopoiesis, Humoral Immune Response, Lymphoid Tissue Structure and Development, Organ Development, Organismal Development, Tissue Development	differentiation	Differentiation of marginal-zone B lymphocytes	4.34e-05	DLL1,TLN1	2
Inflammatory Disease, Neurological Disease, Organismal Injury and Abnormalities, Skeletal and Muscular Disorders	secondary progressive multiple sclerosis	Active stage secondary progressive multiple sclerosis	9.49e-05	IFNAR2,RRM2B	2
Nervous System Development and Function, Neurological Disease, Organismal Injury and Abnormalities	abnormal morphology	Abnormal morphology of autonomic nervous system	0.000105	GFRA1,SHC2	2
Inflammatory Disease, Neurological Disease, Organismal Injury and Abnormalities, Skeletal and Muscular Disorders	relapsing multiple sclerosis	Active stage relapsing multiple sclerosis	0.000105	IFNAR2,RRM2B	2
Cancer, Hematological Disease, Immunological Disease, Organismal Injury and Abnormalities	systemic mastocytosis	Advanced systemic mastocytosis	0.000128	IFNAR2,RRM2B	2
Cancer, Hematological Disease, Immunological Disease, Organismal Injury and Abnormalities	systemic mastocytosis associated BCR-ABL negative atypical chronic myeloid leukemia	Systemic mastocytosis associated BCR-ABL negative atypical chronic myeloid leukemia	0.00014	IFNAR2,RRM2B	2
Cell-mediated Immune Response, Cellular Development, Cellular Function and Maintenance, Cellular Growth and Proliferation, Embryonic Development, Hematological System Development and Function, Hematopoiesis, Lymphoid Tissue Structure and Development, Organ Development, Organismal Development, Tissue Development	development	Development of Th1 cells	0.00018	DLL1,STAT4	2
Inflammatory Disease, Neurological Disease, Ophthalmic Disease, Organismal Injury and Abnormalities	optic neuritis	Optic neuritis	0.00018	IFNAR2,IL6R	2
Cell Morphology	modification	Modification of lymphatic system cells	0.000429	STAT4,RRM2B	2
Cell-To-Cell Signaling and Interaction	adhesion	Adhesion of melanoma cell lines	0.000495	DLL1,IL6R	2
Cellular Development, Cellular Growth and Proliferation	development	Development of hematopoietic cell lines	0.000617	DLL1,IL6R	2
Embryonic Development, Nervous System Development and Function, Organ Development, Organismal Development, Tissue Development	neurogenesis	Neurogenesis of cerebral cortex	0.000697	DLL1,IL6R	2
Cancer, Hematological Disease, Immunological Disease, Organismal Injury and Abnormalities	follicular B-cell or T-cell lymphoma	Refractory follicular B-cell or T-cell lymphoma	0.000697	IL6R,RRM2B	2
Cancer, Hematological Disease, Immunological Disease, Organismal Injury and Abnormalities	aggressive non-Hodgkin lymphoma	Refractory aggressive non-Hodgkin lymphoma	0.000781	IL6R,RRM2B	2
Cancer, Hematological Disease, Immunological Disease, Organismal Injury and Abnormalities	adult acute lymphocytic leukemia	Adult acute lymphocytic leukemia	0.00081	IFNAR2,RRM2B	2
Cell-To-Cell Signaling and Interaction, Nervous System Development and Function	response	Response of neurons	0.00087	GFRA1,IL6R	2
Embryonic Development, Organismal Development	somitogenesis	Somitogenesis	0.000901	DLL1,EPB41L5	2
Immunological Disease, Inflammatory Response, Organismal Injury and Abnormalities	inflammatory response	Abnormal inflammatory response	0.000996	STAT4,IL6R	2
Embryonic Development, Organismal Development, Tissue Development	development	Development of ectoderm	0.000996	TLN1,EPB41L5	2
Cancer, Hematological Disease, Organismal Injury and Abnormalities	polycythemia vera	Polycythemia vera	0.00113	IFNAR2,RRM2B	2
Cancer, Hematological Disease, Immunological Disease, Organismal Injury and Abnormalities	chronic phase chronic myeloid leukemia	Chronic phase chronic myeloid leukemia	0.0012	IFNAR2,RRM2B	2
Cancer, Hematological Disease, Immunological Disease, Organismal Injury and Abnormalities	aggressive non-Hodgkin lymphoma	Recurrent aggressive non-Hodgkin lymphoma	0.00138	IL6R,RRM2B	2
Cancer, Hematological Disease, Immunological Disease, Organismal Injury and Abnormalities	mature B-cell lymphoma	Refractory mature B-cell lymphoma	0.00138	IL6R,RRM2B	2
Cancer, Hematological Disease, Immunological Disease, Organismal Injury and Abnormalities	relapsed B-cell non-Hodgkin lymphoma	Relapsed B-cell non-Hodgkin lymphoma	0.00154	IL6R,RRM2B	2
Cell-To-Cell Signaling and Interaction, Nervous System Development and Function	adhesion	Adhesion of neuronal cells	0.00162	TLN1,KALRN	2
Immunological Disease, Neurological Disease, Organismal Injury and Abnormalities, Skeletal and Muscular Disorders	myasthenia gravis	Myasthenia gravis	0.00197	IL6R,RRM2B	2
Nervous System Development and Function, Tissue Morphology	quantity	Quantity of sensory neurons	0.0021	GFRA1,SHC2	2
Digestive System Development and Function, Gastrointestinal Disease, Hepatic System Development and Function, Hepatic System Disease, Infectious Diseases, Inflammatory Disease, Inflammatory Response, Organ Development, Organismal Injury and Abnormalities	infection	Infection by hepatitis B virus	0.00225	IFNAR2,AFP	2
Cellular Movement	cell movement	Cell movement of bone cancer cell lines	0.00239	TLN1,IL6R	2
Cell-mediated Immune Response, Cellular Development, Cellular Function and Maintenance, Cellular Growth and Proliferation, Embryonic Development, Hematological System Development and Function, Hematopoiesis, Lymphoid Tissue Structure and Development, Organ Development, Organismal Development, Tissue Development	differentiation	Differentiation of Th2 cells	0.00244	DLL1,STAT4	2
Cell Signaling, Cell-To-Cell Signaling and Interaction	cytokine and chemokine mediated signaling pathway	Cytokine and chemokine mediated signaling pathway	0.00249	STAT4,IL6R	2
Cancer, Hematological Disease, Immunological Disease, Organismal Injury and Abnormalities	adult T cell leukemia	Adult T cell leukemia	0.00259	IFNAR2,IL6R	2
Cellular Development, Cellular Growth and Proliferation, Hematological System Development and Function, Hematopoiesis	expansion	Expansion of hematopoietic cells	0.0027	DLL1,IL6R	2
Cellular Growth and Proliferation, Organismal Development	growth	Growth of bacteria	0.00275	STAT4,IFNAR2	2
Cell Death and Survival	apoptosis	Apoptosis of neuroglia	0.00308	DLL1,IL6R	2
Organ Development, Renal and Urological System Development and Function	function	Function of kidney	0.00342	STAT4,RRM2B	2
Cancer, Organismal Injury and Abnormalities	cancer	Stage IIIB cancer	0.00348	IFNAR2,RRM2B	2
Cell-mediated Immune Response, Cellular Development, Cellular Function and Maintenance, Cellular Growth and Proliferation, Embryonic Development, Hematological System Development and Function, Hematopoiesis, Lymphoid Tissue Structure and Development, Organ Development, Organismal Development, Tissue Development	differentiation	Differentiation of Th1 cells	0.0036	DLL1,STAT4	2
Inflammatory Disease, Neurological Disease, Organismal Injury and Abnormalities, Skeletal and Muscular Disorders	relapsing-remitting multiple sclerosis	Relapsing-remitting multiple sclerosis	0.00372	IFNAR2,RRM2B	2
Embryonic Development, Organismal Development, Tissue Development	development	Mesoderm development	0.00384	TLN1,EPB41L5	2
Cancer, Hematological Disease, Immunological Disease, Organismal Injury and Abnormalities	leukemia	Newly diagnosed leukemia	0.00384	IFNAR2,RRM2B	2
Gastrointestinal Disease, Immunological Disease, Ophthalmic Disease, Organismal Injury and Abnormalities	Sjögren syndrome	Sjögren syndrome	0.00442	STAT4,IL6R	2
Inflammatory Disease, Organismal Injury and Abnormalities, Respiratory Disease	acute respiratory distress syndrome	Acute respiratory distress syndrome	0.00476	IFNAR2,IL6R	2
Digestive System Development and Function, Gastrointestinal Disease, Hepatic System Development and Function, Hepatic System Disease, Infectious Diseases, Inflammatory Disease, Inflammatory Response, Organ Development, Organismal Injury and Abnormalities	infection	Infection by Hepatitis C virus	0.00497	IFNAR2,AFP	2
Cellular Development, Cellular Growth and Proliferation, Hematological System Development and Function, Lymphoid Tissue Structure and Development	proliferation	Proliferation of CD4+ T-lymphocytes	0.00497	STAT4,TLN1	2
Cardiovascular Disease, Inflammatory Disease, Organismal Injury and Abnormalities	vasculitis	Vasculitis	0.00518	STAT4,IL6R	2
Hematological Disease, Infectious Diseases, Organismal Injury and Abnormalities	endotoxemia	Endotoxemia	0.00562	STAT4,IL6R	2
Behavior	social behavior	Social behavior	0.00599	GFRA1,KALRN	2
Inflammatory Disease, Organismal Injury and Abnormalities, Respiratory Disease	airway hyperresponsiveness	Airway hyperresponsiveness	0.0063	STAT4,IL6R	2
Cancer, Hematological Disease, Organismal Injury and Abnormalities	hematologic cancer	Advanced hematologic cancer	0.00654	IFNAR2,RRM2B	2
Endocrine System Development and Function, Organ Morphology, Tissue Morphology	quantity	Quantity of endocrine cells	0.0067	DLL1,AFP	2
Cellular Movement	cell movement	Cell movement of sarcoma cell lines	0.00711	TLN1,IL6R	2
Nervous System Development and Function	morphology	Morphology of nerves	0.00711	GFRA1,RRM2B	2
Connective Tissue Disorders, Hematological Disease, Organismal Injury and Abnormalities	hemoglobinopathy	Hemoglobinopathy	0.00744	IFNAR2,RRM2B	2
Cell Morphology, Nervous System Development and Function, Tissue Morphology	morphology	Morphology of axons	0.00761	IL6R,KALRN	2
Cancer, Endocrine System Disorders, Organismal Injury and Abnormalities, Reproductive System Disease	pituitary gland adenoma	Pituitary gland adenoma	0.00761	DLL1,IL6R	2
Cellular Development	commitment	Commitment of cells	0.00787	DLL1,IL6R	2
Cancer, Organismal Injury and Abnormalities	cancer	Stage II cancer	0.00787	IFNAR2,RRM2B	2
Cancer, Organismal Injury and Abnormalities	cancer	Stage I cancer	0.00839	IFNAR2,RRM2B	2
Hematological System Development and Function, Immune Cell Trafficking, Inflammatory Response, Tissue Development	accumulation	Accumulation of lymphocytes	0.00848	DLL1,TLN1	2
Cell Death and Survival, Organismal Injury and Abnormalities	apoptosis	Apoptosis of antigen presenting cells	0.00857	IL6R,AFP	2
Hereditary Disorder, Immunological Disease, Organismal Injury and Abnormalities	autosomal recessive immunodeficiency	Autosomal recessive immunodeficiency	0.00875	IFNAR2,IL6R	2
Amino Acid Metabolism, Post-Translational Modification, Small Molecule Biochemistry	phosphorylation	Phosphorylation of L-tyrosine	0.00997	GFRA1,IL6R	2
Infectious Diseases, Organismal Injury and Abnormalities	severe COVID-19	Severe COVID-19	0.00997	IL6R,PARP9	2
Cancer, Organismal Injury and Abnormalities, Reproductive System Disease	metastasis	Metastasis of breast cancer cell lines	0.0102	DLL1,TLN1	2
Inflammatory Disease, Inflammatory Response, Organismal Injury and Abnormalities, Respiratory Disease	pneumonia	Pneumonia	0.0102	IFNAR2,IL6R	2
Organismal Injury and Abnormalities, Renal and Urological Disease	injury	Injury of kidney	0.0105	STAT4,TLN1	2
Cellular Development, Cellular Growth and Proliferation, Hematological System Development and Function, Lymphoid Tissue Structure and Development	expansion	Expansion of T lymphocytes	0.011	STAT4,IL6R	2
Cell-To-Cell Signaling and Interaction, Hematological System Development and Function	response	T cell response	0.0112	STAT4,IL6R	2
Immunological Disease, Organismal Injury and Abnormalities	primary immunodeficiency disorder	Primary immunodeficiency disorder	0.0114	IFNAR2,IL6R	2
Hematological System Development and Function, Lymphoid Tissue Structure and Development, Organ Development, Tissue Development	growth	Growth of lymphoid organ	0.0116	STAT4,IFNAR2	2
Cell-To-Cell Signaling and Interaction	activation	Activation of connective tissue cells	0.0121	IFNAR2,IL6R	2
Infectious Diseases, Inflammatory Disease, Organismal Injury and Abnormalities, Respiratory Disease	severe acute respiratory syndrome	Severe acute respiratory syndrome	0.0122	STAT4,IL6R	2
Connective Tissue Disorders, Inflammatory Disease, Inflammatory Response, Organismal Injury and Abnormalities, Skeletal and Muscular Disorders	polyarthritis	Polyarthritis	0.0131	STAT4,IL6R	2
Organismal Injury and Abnormalities, Reproductive System Disease	early missed abortion	Early missed abortion	0.0137	PARP9,USP53	2
Cell Death and Survival, Organismal Injury and Abnormalities	apoptosis	Apoptosis of lymphoma cell lines	0.014	IL6R,AFP	2
Organismal Injury and Abnormalities, Renal and Urological Disease	glomerulosclerosis	Glomerulosclerosis	0.0144	EPB41L5,RRM2B	2
Cell Cycle	cleavage	Cleavage of cells	0.0146	STAT4,GFRA1	2
Cellular Assembly and Organization, Cellular Function and Maintenance	quantity	Quantity of cellular protrusions	0.0148	TLN1,KALRN	2
Cell Death and Survival, Cell Morphology, Nervous System Development and Function, Neurological Disease, Organismal Injury and Abnormalities, Tissue Morphology	loss	Loss of neurons	0.0151	GFRA1,SHC2	2
Cell Death and Survival, Organismal Injury and Abnormalities	apoptosis	Apoptosis of hepatoma cell lines	0.0154	IFNAR2,AFP	2
Cell Death and Survival, Organismal Injury and Abnormalities	apoptosis	Apoptosis of prostate cancer cell lines	0.0155	TLN1,SH3RF1	2
Cellular Development, Cellular Growth and Proliferation	cell proliferation	Cell proliferation of lymphoma cell lines	0.0155	IL6R,AFP	2
Cellular Development, Cellular Growth and Proliferation, Embryonic Development, Hematological System Development and Function, Hematopoiesis, Lymphoid Tissue Structure and Development, Organ Development, Organismal Development, Tissue Development	development	Development of bone marrow cells	0.0161	DLL1,IL6R	2
Cell-To-Cell Signaling and Interaction, Molecular Transport, Small Molecule Biochemistry	quantity	Quantity of monoamines	0.0165	GFRA1,IL6R	2
Cancer, Gastrointestinal Disease, Organismal Injury and Abnormalities, Respiratory Disease	pharyngeal squamous cell carcinoma	Pharyngeal squamous cell carcinoma	0.0169	RRM2B,KALRN	2
Cardiovascular Disease, Hereditary Disorder, Organismal Injury and Abnormalities	familial vascular disease	Familial vascular disease	0.0175	RRM2B,KALRN	2
Infectious Diseases, Organismal Injury and Abnormalities	septic shock	Septic shock	0.0178	IFNAR2,IL6R	2
Cellular Growth and Proliferation	proliferation	Arrest in proliferation of cells	0.0184	IL6R,CDC37	2
Cancer, Organismal Injury and Abnormalities	hyperplasia	Hyperplasia of tissue	0.0185	IL6R,CDC37	2
Cell-To-Cell Signaling and Interaction, Hematological System Development and Function, Inflammatory Response	binding	Binding of professional phagocytic cells	0.0186	DLL1,TLN1	2
Gastrointestinal Disease, Hepatic System Disease, Organismal Injury and Abnormalities	damage	Liver Damage	0.0187	STAT4,IL6R	2
Nervous System Development and Function, Neurological Disease, Organ Morphology, Organismal Development, Organismal Injury and Abnormalities	abnormal morphology	Abnormal morphology of lateral motor column	0.000769	GFRA1	1
Nervous System Development and Function, Neurological Disease, Organismal Injury and Abnormalities	abnormal morphology	Abnormal morphology of parasympathetic nervous system	0.000769	GFRA1	1
Cancer, Organismal Injury and Abnormalities, Reproductive System Disease	nonseminoma	Advanced stage nonseminoma	0.000769	AFP	1
Connective Tissue Disorders, Developmental Disorder, Gastrointestinal Disease, Neurological Disease, Organismal Development, Organismal Injury and Abnormalities, Skeletal and Muscular Disorders	alobar holoprosencephaly	Alobar holoprosencephaly	0.000769	DLL1	1
Hereditary Disorder, Organismal Injury and Abnormalities	alpha feto-protein deficiency	Alpha feto-protein deficiency	0.000769	AFP	1
Hereditary Disorder, Neurological Disease, Ophthalmic Disease, Organismal Injury and Abnormalities, Skeletal and Muscular Disorders	autosomal dominant progressive external ophthalmoplegia with mitochondrial DNA deletions 5	Autosomal dominant progressive external ophthalmoplegia with mitochondrial DNA deletions 5	0.000769	RRM2B	1
Cell Cycle, Hematological System Development and Function	cell division	Cell division of Th1 cells	0.000769	STAT4	1
Cellular Development, Cellular Growth and Proliferation, Hematological System Development and Function, Lymphoid Tissue Structure and Development	clonal expansion	Clonal expansion of CD8+ T lymphocyte	0.000769	STAT4	1
Embryonic Development, Organismal Development	development	Development of midline axis	0.000769	DLL1	1
Cellular Compromise	dysfunction	Dysfunction of TREG cells	0.000769	TLN1	1
Embryonic Development, Tissue Morphology	fusion	Fusion of somites	0.000769	DLL1	1
Cancer, Cell Cycle, Organismal Injury and Abnormalities	G0/G1 phase transition	G0/G1 phase transition of chronic B-cell lymphocytic leukemia cells	0.000769	IL6R	1
Hematological Disease, Hereditary Disorder, Organismal Injury and Abnormalities	hereditary persistence of alpha-fetoprotein	Hereditary persistence of alpha-fetoprotein	0.000769	AFP	1
Hereditary Disorder, Immunological Disease, Organismal Injury and Abnormalities	immunodeficiency 45	Immunodeficiency 45	0.000769	IFNAR2	1
Cell-To-Cell Signaling and Interaction	maintenance	Maintenance of focal adhesions	0.000769	TLN1	1
Developmental Disorder, Gastrointestinal Disease, Hereditary Disorder, Metabolic Disease, Neurological Disease, Organismal Injury and Abnormalities, Skeletal and Muscular Disorders	mitochondrial DNA depletion syndrome 8B (MNGIE type)	Mitochondrial DNA depletion syndrome 8B (MNGIE type)	0.000769	RRM2B	1
Developmental Disorder, Hereditary Disorder, Metabolic Disease, Neurological Disease, Organismal Injury and Abnormalities, Renal and Urological Disease, Skeletal and Muscular Disorders	Mitochondrial DNA depletion syndrome encephalomyopathic form with renal tubulopathy	Mitochondrial DNA depletion syndrome encephalomyopathic form with renal tubulopathy	0.000769	RRM2B	1
Developmental Disorder, Hereditary Disorder, Neurological Disease, Organismal Injury and Abnormalities	neurodevelopmental disorder with nonspecific brain abnormalities and seizures	Neurodevelopmental disorder with nonspecific brain abnormalities and seizures	0.000769	DLL1	1
Developmental Disorder, Hereditary Disorder, Neurological Disease, Organismal Injury and Abnormalities	neurodevelopmental disorder with nonspecific brain abnormalities and without seizures	Neurodevelopmental disorder with nonspecific brain abnormalities and without seizures	0.000769	DLL1	1
Neurological Disease, Organismal Injury and Abnormalities	PV hole	PV hole	0.000769	GFRA1	1
Cell Morphology	polarization	Polarization of Th1 effector cells	0.000769	STAT4	1
Nervous System Development and Function	quantity	Quantity of nociceptor	0.000769	GFRA1	1
Organismal Injury and Abnormalities	stromal fibrosis	Stromal fibrosis	0.000769	CDC37	1
Cell Death and Survival, Hematological System Development and Function, Organismal Injury and Abnormalities	survival	Survival of Th1 cells	0.000769	STAT4	1
Nervous System Development and Function, Neurological Disease, Organismal Injury and Abnormalities	abnormal morphology	Abnormal morphology of sphenopalatine ganglion	0.00154	GFRA1	1
Behavior	adaptive behavior	Adaptive behavior	0.00154	IL6R	1
Cell Death and Survival, Organismal Injury and Abnormalities	apoptosis	Apoptosis of central Treg cells	0.00154	TLN1	1
Cell Death and Survival, Organismal Injury and Abnormalities	apoptosis	Apoptosis of lamina propria T lymphocytes	0.00154	IL6R	1
Cellular Movement, Hematological System Development and Function, Immune Cell Trafficking, Inflammatory Response	cell rolling	Arrest in cell rolling of bone marrow-derived neutrophils	0.00154	TLN1	1
Cell-To-Cell Signaling and Interaction	attachment	Attachment of blood platelets	0.00154	TLN1	1
Cell-To-Cell Signaling and Interaction, Skeletal and Muscular System Development and Function	binding	Binding of bone cell lines	0.00154	DLL1	1
Cell-To-Cell Signaling and Interaction, Cellular Movement	chemoattraction	Chemoattraction of GABAergic neurons	0.00154	GFRA1	1
Digestive System Development and Function, Gastrointestinal Disease, Hepatic System Development and Function, Hepatic System Disease, Infectious Diseases, Inflammatory Disease, Inflammatory Response, Organ Development, Organismal Injury and Abnormalities	hepatitis B	Chronic phase hepatitis B	0.00154	IFNAR2	1
Connective Tissue Disorders, Organismal Injury and Abnormalities, Skeletal and Muscular Disorders	damage	Damage of knee joint	0.00154	IL6R	1
Cell Cycle, Hepatic System Development and Function	cell cycle progression	Delay in initiation of cell cycle progression of hepatocytes	0.00154	IL6R	1
Cellular Assembly and Organization, Cellular Function and Maintenance, Nervous System Development and Function	formation	Formation of tip of neurite-like extensions	0.00154	KALRN	1
Cardiovascular System Development and Function, Organismal Development	growth	Growth of collateral vessel	0.00154	DLL1	1
Cardiovascular Disease, Cardiovascular System Development and Function, Cell Morphology, Organ Morphology, Organismal Development, Organismal Injury and Abnormalities, Skeletal and Muscular Disorders, Skeletal and Muscular System Development and Function, Tissue Morphology	hypertrophy	Hypertrophy of ventricular myocardium	0.00154	IL6R	1
Hereditary Disorder, Immunological Disease, Organismal Injury and Abnormalities	immunodeficiency 44	Immunodeficiency 44	0.00154	IFNAR2	1
Organ Morphology, Organismal Development, Organismal Injury and Abnormalities, Renal and Urological Disease, Renal and Urological System Development and Function	lack	Lack of nephron	0.00154	GFRA1	1
Cancer, Connective Tissue Disorders, Organismal Injury and Abnormalities, Skeletal and Muscular Disorders	giant cell tumor of bone	Localized giant cell tumor of bone	0.00154	IFNAR2	1
Immunological Disease, Inflammatory Disease, Inflammatory Response, Organismal Injury and Abnormalities, Respiratory Disease	lymphocytic alveolitis	Lymphocytic alveolitis	0.00154	IL6R	1
Embryonic Development, Organismal Development, Tissue Development	morphogenesis	Morphogenesis of axial mesoderm	0.00154	EPB41L5	1
Cellular Development, Cellular Growth and Proliferation, Connective Tissue Development and Function, Hematological System Development and Function, Skeletal and Muscular System Development and Function, Tissue Development	osteoclastogenesis	Osteoclastogenesis of leukocyte cell lines	0.00154	DLL1	1
Cancer, Hematological Disease, Organismal Injury and Abnormalities	pediatric essential thrombocythemia	Pediatric essential thrombocythemia	0.00154	IFNAR2	1
Skeletal and Muscular System Development and Function	resorption	Resorption of bone matrix	0.00154	IL6R	1
Immunological Disease, Organismal Injury and Abnormalities	cytokine release syndrome	Severe cytokine release syndrome	0.00154	IL6R	1
Cell Morphology, Cellular Compromise, Nervous System Development and Function, Neurological Disease, Organismal Injury and Abnormalities, Tissue Morphology	swelling	Swelling of astrocyte endfeet	0.00154	IL6R	1
Cancer, Organ Morphology	transformation	Transformation of salivary gland	0.00154	CDC37	1
Cancer, Organ Morphology, Organismal Injury and Abnormalities, Reproductive System Disease	transformation	Transformation of testis	0.00154	CDC37	1
Cellular Assembly and Organization	translocation	Translocation of centrosome	0.00154	SH3RF1	1
Nervous System Development and Function, Neurological Disease, Organismal Injury and Abnormalities	abnormal morphology	Abnormal morphology of otic ganglion	0.00231	GFRA1	1
Molecular Transport	accumulation	Accumulation of chloride	0.00231	IL6R	1
Cell-To-Cell Signaling and Interaction, Renal and Urological System Development and Function	adhesion	Adhesion of podocytes	0.00231	EPB41L5	1
Connective Tissue Disorders, Organismal Injury and Abnormalities, Skeletal and Muscular Disorders	camptocormia	Camptocormia	0.00231	RRM2B	1
Cellular Movement, Hematological System Development and Function, Immune Cell Trafficking, Inflammatory Response	cellular infiltration	Cellular infiltration by inflammatory monocytes	0.00231	IL6R	1
Digestive System Development and Function, Gastrointestinal Disease, Hepatic System Development and Function, Hepatic System Disease, Infectious Diseases, Inflammatory Disease, Inflammatory Response, Organ Development, Organismal Injury and Abnormalities	chronic hepatitis B with active hepatic inflammation and fibrosis	Chronic hepatitis B with active hepatic inflammation and fibrosis	0.00231	IFNAR2	1
Digestive System Development and Function, Gastrointestinal Disease, Hepatic System Development and Function, Hepatic System Disease, Inflammatory Disease, Inflammatory Response, Organ Development, Organismal Injury and Abnormalities	chronic non-A, non-B hepatitis	Chronic non-A, non-B hepatitis	0.00231	IFNAR2	1
Cell-mediated Immune Response, Cellular Development, Cellular Function and Maintenance, Cellular Growth and Proliferation, Embryonic Development, Hematological System Development and Function, Hematopoiesis, Lymphoid Tissue Structure and Development, Organ Development, Organismal Development, Tissue Development	commitment	Commitment of Th17 cells	0.00231	IL6R	1
Digestive System Development and Function, Organ Morphology	contraction	Contraction of intestine	0.00231	GFRA1	1
Cell Morphology, Cell-mediated Immune Response, Cellular Development, Cellular Function and Maintenance, Cellular Growth and Proliferation, Embryonic Development, Hematological System Development and Function, Hematopoiesis, Lymphoid Tissue Structure and Development, Organ Development, Organismal Development, Tissue Development	conversion	Conversion of Th2 cells	0.00231	STAT4	1
Cell-To-Cell Signaling and Interaction, Cell-mediated Immune Response, Hematological System Development and Function, Inflammatory Response	cytotoxic reaction	Cytotoxic reaction of natural killer T lymphocytes	0.00231	IL6R	1
Gene Expression	expression	Expression of hnRNA	0.00231	IL6R	1
Cancer, Connective Tissue Disorders, Organismal Injury and Abnormalities, Skeletal and Muscular Disorders	hyperplasia	Hyperplasia of synovial cells	0.00231	IL6R	1
Cellular Movement	intravasation	Intravasation of breast cancer cell lines	0.00231	TLN1	1
Cell Death and Survival	killing	Killing of Toxoplasma gondii	0.00231	STAT4	1
Cell Death and Survival, Cell Morphology, Digestive System Development and Function, Gastrointestinal Disease, Nervous System Development and Function, Neurological Disease, Organismal Injury and Abnormalities, Tissue Morphology	loss	Loss of enteric neurons	0.00231	GFRA1	1
Cancer, Cellular Development, Organismal Injury and Abnormalities, Tumor Morphology	maturation	Maturation of acute myeloblastic leukemia cells	0.00231	GFRA1	1
Cancer, Connective Tissue Disorders, Organismal Injury and Abnormalities, Skeletal and Muscular Disorders	metastatic giant cell tumor of bone	Metastatic giant cell tumor of bone	0.00231	IFNAR2	1
Cellular Movement	migration	Migration of B cell lymphoma cells	0.00231	PARP9	1
Embryonic Development	migration	Migration of mesoderm	0.00231	EPB41L5	1
Cell Morphology, Cellular Compromise, DNA Replication, Recombination, and Repair	mutagenesis	Mutagenesis of lung cells	0.00231	RRM2B	1
Cell Morphology, Cellular Compromise, DNA Replication, Recombination, and Repair	mutagenesis	Mutagenesis of splenocytes	0.00231	RRM2B	1
Organismal Injury and Abnormalities	pain crisis	Recurrent pain crisis	0.00231	RRM2B	1
Cancer, Dermatological Diseases and Conditions, Hematological Disease, Immunological Disease, Organismal Injury and Abnormalities	Sézary syndrome	Relapsed Sézary syndrome	0.00231	IFNAR2	1
DNA Replication, Recombination, and Repair	repair	Repair of mitochondrial DNA	0.00231	RRM2B	1
Embryonic Development, Organismal Development, Tissue Development	specification	Specification of somites	0.00231	DLL1	1
Digestive System Development and Function, Gastrointestinal Disease, Hepatic System Development and Function, Hepatic System Disease, Infectious Diseases, Inflammatory Disease, Inflammatory Response, Organ Development, Organismal Injury and Abnormalities	susceptibility to hepatitis B virus	Susceptibility to hepatitis B virus	0.00231	IFNAR2	1
Cancer, Organ Morphology	transformation	Transformation of mammary gland	0.00231	CDC37	1
Cancer, Connective Tissue Disorders, Organismal Injury and Abnormalities, Skeletal and Muscular Disorders	bone sarcoma	Unresectable bone sarcoma	0.00231	IFNAR2	1
Cancer, Connective Tissue Disorders, Organismal Injury and Abnormalities, Skeletal and Muscular Disorders	giant cell tumor of bone	Unresectable giant cell tumor of bone	0.00231	IFNAR2	1
Organ Morphology, Organismal Functions, Organismal Injury and Abnormalities, Tissue Morphology	wound closure	Wound closure of skin	0.00231	IL6R	1
Inflammatory Disease, Neurological Disease, Organismal Injury and Abnormalities, Skeletal and Muscular Disorders	secondary progressive relapsing multiple sclerosis	Active stage secondary progressive relapsing multiple sclerosis	0.00307	IFNAR2	1
Cancer, Hematological Disease, Immunological Disease, Organismal Injury and Abnormalities	adult T-cell acute lymphoblastic leukemia	Adult T-cell acute lymphoblastic leukemia	0.00307	IFNAR2	1
Cell Death and Survival, Organismal Injury and Abnormalities	apoptosis	Apoptosis of effector T regulatory cells	0.00307	TLN1	1
Cancer, Cell Morphology, Cellular Development, Organismal Injury and Abnormalities	branching	Branching of tumor cells	0.00307	KALRN	1
Cell Cycle, Nervous System Development and Function	cell division	Cell division of neurons	0.00307	GFRA1	1
Cell Morphology, Cellular Movement, Embryonic Development	cell spreading	Cell spreading of embryonic stem cells	0.00307	TLN1	1
Cancer, Hematological Disease, Immunological Disease, Organismal Injury and Abnormalities	cytogenetic abnormality positive loss of Y chromosome negative Philadelphia chromosome negative t(5;12)(q33;p13) negative CMML	Cytogenetic abnormality positive loss of Y chromosome negative Philadelphia chromosome negative t(5;12)(q33;p13) negative CMML	0.00307	RRM2B	1
Cell Death and Survival, Cellular Compromise	cytotoxicity	Cytotoxicity of natural killer T lymphocytes	0.00307	STAT4	1
Cell-To-Cell Signaling and Interaction	detachment	Detachment of lymphoma cell lines	0.00307	TLN1	1
Organismal Injury and Abnormalities	dysplasia	Dysplasia of epithelial cells	0.00307	CDC37	1
Organismal Injury and Abnormalities	exudate	Exudate	0.00307	IL6R	1
Cancer, Dermatological Diseases and Conditions, Organismal Injury and Abnormalities	cutaneous melanoma	Localized cutaneous melanoma	0.00307	IFNAR2	1
Cell Death and Survival, Cell Morphology, Nervous System Development and Function, Neurological Disease, Organismal Injury and Abnormalities, Tissue Morphology	loss	Loss of trigeminal motor neurons	0.00307	GFRA1	1
Embryonic Development, Organismal Development, Tissue Development	morphogenesis	Morphogenesis of neural plate	0.00307	EPB41L5	1
Cancer, Hematological Disease, Immunological Disease, Organismal Injury and Abnormalities	myeloproliferative chronic myelomonocytic leukemia	Myeloproliferative chronic myelomonocytic leukemia	0.00307	RRM2B	1
Cancer, Hematological Disease, Immunological Disease, Organismal Injury and Abnormalities	PDGBR rearrangement negative Philadelphia chromosome negative t(5;12)(q33;p13) negative chronic myelomonocytic leukemia	PDGBR rearrangement negative Philadelphia chromosome negative t(5;12)(q33;p13) negative chronic myelomonocytic leukemia	0.00307	RRM2B	1
Cardiovascular Disease, Connective Tissue Disorders, Hematological Disease, Hereditary Disorder, Organismal Injury and Abnormalities	recurrent vaso-occlusive crisis	Recurrent vaso-occlusive crisis	0.00307	RRM2B	1
Cancer, Dermatological Diseases and Conditions, Hematological Disease, Immunological Disease, Inflammatory Disease, Inflammatory Response, Organismal Injury and Abnormalities	mycosis fungoides	Relapsed mycosis fungoides	0.00307	IFNAR2	1
Cell-To-Cell Signaling and Interaction, Cellular Growth and Proliferation, Hematological System Development and Function	suppression	Suppression of Th2 cells	0.00307	IL6R	1
Cell Cycle	G2/M phase transition	Arrest in G2/M phase transition of lung cancer cell lines	0.00384	RRM2B	1
Developmental Disorder, Hematological Disease, Hereditary Disorder, Immunological Disease, Organismal Injury and Abnormalities	autosomal recessive hyper-IgE recurrent infection syndrome	Autosomal recessive hyper-IgE recurrent infection syndrome	0.00384	IL6R	1
Cancer, Cell-To-Cell Signaling and Interaction, Organismal Injury and Abnormalities, Tumor Morphology	binding	Binding of acute myeloblastic leukemia cells	0.00384	GFRA1	1
Cell Morphology, Cellular Movement, Hematological System Development and Function, Immune Cell Trafficking, Inflammatory Response	cell spreading	Cell spreading of bone marrow-derived neutrophils	0.00384	TLN1	1
Digestive System Development and Function, Gastrointestinal Disease, Hepatic System Development and Function, Hepatic System Disease, Infectious Diseases, Inflammatory Disease, Inflammatory Response, Organ Development, Organismal Injury and Abnormalities	hepatitis C	Chronic phase hepatitis C	0.00384	IFNAR2	1
Metabolic Disease, Neurological Disease, Ophthalmic Disease, Organismal Injury and Abnormalities, Skeletal and Muscular Disorders	chronic progressive external ophthalmoplegia	Chronic progressive external ophthalmoplegia	0.00384	RRM2B	1
Cell Morphology, Cell-mediated Immune Response, Cellular Development, Cellular Function and Maintenance, Cellular Growth and Proliferation, Embryonic Development, Hematological System Development and Function, Hematopoiesis, Lymphoid Tissue Structure and Development, Organ Development, Organismal Development, Tissue Development	conversion	Conversion of Th1 cells	0.00384	STAT4	1
Embryonic Development, Organismal Development, Tissue Development	development	Development of embryonic node	0.00384	DLL1	1
Cellular Development, Cellular Growth and Proliferation, Embryonic Development, Hematological System Development and Function, Hematopoiesis, Humoral Immune Response, Lymphoid Tissue Structure and Development, Organ Development, Organismal Development, Tissue Development	differentiation	Differentiation of transitional B lymphocytes	0.00384	DLL1	1
Organ Development, Skeletal and Muscular System Development and Function, Tissue Development	growth	Growth of skeletal muscle tissue	0.00384	DLL1	1
Connective Tissue Disorders, Immunological Disease, Inflammatory Disease, Inflammatory Response, Organismal Injury and Abnormalities, Skeletal and Muscular Disorders	highly active rheumatoid arthritis	Highly active rheumatoid arthritis	0.00384	IL6R	1
Cell Morphology, Cellular Compromise, DNA Replication, Recombination, and Repair	mutagenesis	Mutagenesis of fibroblast cell lines	0.00384	RRM2B	1
Connective Tissue Disorders, Immunological Disease, Inflammatory Disease, Inflammatory Response, Organismal Injury and Abnormalities, Skeletal and Muscular Disorders	active rheumatoid arthritis	Progressive active rheumatoid arthritis	0.00384	IL6R	1
Tissue Morphology	quantity	Quantity of Klebsiella pneumoniae	0.00384	STAT4	1
Connective Tissue Disorders, Inflammatory Disease, Inflammatory Response, Organismal Injury and Abnormalities, Skeletal and Muscular Disorders	extended polyarthritis	Refractory extended polyarthritis	0.00384	IL6R	1
Connective Tissue Disorders, Immunological Disease, Inflammatory Disease, Inflammatory Response, Organismal Injury and Abnormalities, Skeletal and Muscular Disorders	juvenile seronegative polyarthritis	Refractory juvenile seronegative polyarthritis	0.00384	IL6R	1
Connective Tissue Disorders, Immunological Disease, Inflammatory Disease, Inflammatory Response, Organismal Injury and Abnormalities, Skeletal and Muscular Disorders	rheumatoid factor-positive polyarticular juvenile idiopathic arthritis	Refractory rheumatoid factor-positive polyarticular juvenile idiopathic arthritis	0.00384	IL6R	1
Digestive System Development and Function, Gastrointestinal Disease, Hepatic System Development and Function, Hepatic System Disease, Infectious Diseases, Inflammatory Disease, Inflammatory Response, Organ Development, Organismal Injury and Abnormalities	chronic hepatitis C	Relapsed chronic hepatitis C	0.00384	IFNAR2	1
Cancer, Organismal Injury and Abnormalities, Reproductive System Disease	vaginal adenocarcinoma	Stage II-IVA vaginal adenocarcinoma	0.00384	RRM2B	1
Cancer, Organismal Injury and Abnormalities, Reproductive System Disease	vaginal adenosquamous carcinoma	Stage II-IVA vaginal adenosquamous carcinoma	0.00384	RRM2B	1
Cancer, Organismal Injury and Abnormalities, Reproductive System Disease	vaginal squamous cell carcinoma	Stage II-IVA vaginal squamous cell carcinoma	0.00384	RRM2B	1
Cancer, Organismal Injury and Abnormalities, Reproductive System Disease	cervical adenocarcinoma	Stage IIIB cervical adenocarcinoma	0.00384	RRM2B	1
Cancer, Organismal Injury and Abnormalities, Reproductive System Disease	cervical adenosquamous carcinoma	Stage IIIB cervical adenosquamous carcinoma	0.00384	RRM2B	1
Cell Death and Survival, Organismal Injury and Abnormalities	apoptosis	Apoptosis of myeloid dendritic cells	0.00461	AFP	1
Hematological System Development and Function	bleeding time	Bleeding time of tail	0.00461	TLN1	1
Cell Death and Survival, Organismal Injury and Abnormalities	cell death	Cell death of enteric neurons	0.00461	GFRA1	1
Digestive System Development and Function, Gastrointestinal Disease, Hepatic System Development and Function, Hepatic System Disease, Infectious Diseases, Inflammatory Disease, Inflammatory Response, Organ Development, Organismal Injury and Abnormalities	chronic hepatitis C genotype 1	Chronic hepatitis C genotype 1	0.00461	IFNAR2	1
Digestive System Development and Function, Gastrointestinal Disease, Hepatic System Development and Function, Hepatic System Disease, Infectious Diseases, Inflammatory Disease, Inflammatory Response, Organ Development, Organismal Injury and Abnormalities	chronic hepatitis D	Chronic hepatitis D	0.00461	IFNAR2	1
Developmental Disorder, Inflammatory Disease, Nervous System Development and Function, Neurological Disease, Organismal Injury and Abnormalities, Skeletal and Muscular Disorders	clinically isolated syndrome suggestive of multiple sclerosis	Clinically isolated syndrome suggestive of multiple sclerosis	0.00461	IFNAR2	1
Cancer, Organismal Injury and Abnormalities, Reproductive System Disease	extragonadal nonseminomatous germ-cell tumor	Extragonadal nonseminomatous germ-cell tumor	0.00461	AFP	1
Cardiovascular Disease, Hereditary Disorder, Organismal Injury and Abnormalities	familial coronary artery disease	Familial coronary artery disease	0.00461	KALRN	1
Cell-To-Cell Signaling and Interaction, Digestive System Development and Function, Hepatic System Development and Function, Inflammatory Response, Organ Development	inflammatory response	Inflammatory response of Kupffer cells	0.00461	IL6R	1
Cell Morphology, Embryonic Development, Organismal Development, Tissue Morphology	morphology	Morphology of embryonic stem cells	0.00461	TLN1	1
Cellular Development, Cellular Growth and Proliferation, Connective Tissue Development and Function, Skeletal and Muscular System Development and Function, Tissue Development	osteoclastogenesis	Osteoclastogenesis of spleen cell lines	0.00461	DLL1	1
Organismal Injury and Abnormalities, Skeletal and Muscular Disorders	polymyalgia rheumatica-like syndrome	Polymyalgia rheumatica-like syndrome	0.00461	IL6R	1
Cancer, Hematological Disease, Immunological Disease, Organismal Injury and Abnormalities	CD20 positive transformed non Hodgkin lymphoma	Refractory CD20 positive transformed non Hodgkin lymphoma	0.00461	IL6R	1
Cancer, Hematological Disease, Immunological Disease, Organismal Injury and Abnormalities	CD20 positive transformed non Hodgkin lymphoma	Relapsed CD20 positive transformed non Hodgkin lymphoma	0.00461	IL6R	1
Infectious Diseases, Organismal Injury and Abnormalities	replication	Replication of virus chimera	0.00461	IFNAR2	1
Cancer, Endocrine System Disorders, Organismal Injury and Abnormalities, Reproductive System Disease	stage II testicular nonseminomatous germ cell tumor	Stage II testicular nonseminomatous germ cell tumor	0.00461	AFP	1
Cancer, Endocrine System Disorders, Organismal Injury and Abnormalities, Reproductive System Disease	stage III testicular nonseminomatous germ cell tumor	Stage III testicular nonseminomatous germ cell tumor	0.00461	AFP	1
Organismal Injury and Abnormalities, Respiratory Disease	acute chest syndrome	Acute chest syndrome	0.00537	RRM2B	1
Cellular Development, Cellular Growth and Proliferation	growth	Arrest in growth of melanoma cell lines	0.00537	IL6R	1
Digestive System Development and Function, Gastrointestinal Disease, Hepatic System Development and Function, Hepatic System Disease, Infectious Diseases, Inflammatory Disease, Inflammatory Response, Organ Development, Organismal Injury and Abnormalities	chronic hepatitis C virus genotype 4	Chronic hepatitis C virus genotype 4	0.00537	IFNAR2	1
Cell-mediated Immune Response, Cellular Development, Cellular Function and Maintenance, Cellular Growth and Proliferation, Embryonic Development, Hematological System Development and Function, Hematopoiesis, Lymphoid Tissue Structure and Development, Organ Development, Organismal Development, Tissue Development	development	Development of alpha-beta thymocytes	0.00537	DLL1	1
Cancer, Cell Cycle, Organismal Injury and Abnormalities	S phase	Entry into S phase of Kaposi's sarcoma cells	0.00537	IL6R	1
Cellular Development, Cellular Growth and Proliferation, Connective Tissue Development and Function, Hematological System Development and Function, Hematopoiesis, Organismal Development, Tissue Development	erythropoiesis	Erythropoiesis of erythroid cells	0.00537	IL6R	1
Cell-mediated Immune Response, Cellular Development, Cellular Function and Maintenance, Cellular Growth and Proliferation, Embryonic Development, Hematological System Development and Function, Hematopoiesis, Lymphoid Tissue Structure and Development, Organ Development, Organismal Development, Tissue Development	generation	Generation of pro-T lymphocytes	0.00537	DLL1	1
Digestive System Development and Function, Gastrointestinal Disease, Hepatic System Development and Function, Hepatic System Disease, Infectious Diseases, Inflammatory Disease, Inflammatory Response, Organ Development, Organismal Injury and Abnormalities	infection	Infection by Hepatitis C virus genotype 4	0.00537	IFNAR2	1
Infectious Diseases, Organismal Injury and Abnormalities	infection	Infection by Middle East respiratory syndrome coronavirus	0.00537	IFNAR2	1
Cell Death and Survival, Cell Morphology, Nervous System Development and Function, Neurological Disease, Organismal Injury and Abnormalities, Tissue Morphology	loss	Loss of nodose ganglion neurons	0.00537	GFRA1	1
Cancer, Connective Tissue Disorders, Organismal Injury and Abnormalities, Skeletal and Muscular Disorders	bone sarcoma	Metastatic bone sarcoma	0.00537	IFNAR2	1
Cancer, Cardiovascular Disease, Cellular Development, Cellular Growth and Proliferation, Organismal Injury and Abnormalities, Tumor Morphology	proliferation	Proliferation of Kaposi's sarcoma cells	0.00537	IL6R	1
Cell Death and Survival, Nervous System Development and Function, Organismal Injury and Abnormalities	survival	Survival of superior cervical ganglion neurons	0.00537	GFRA1	1
Developmental Disorder, Organismal Development, Organismal Injury and Abnormalities, Tissue Morphology	abnormal morphology	Abnormal morphology of amniotic cavity	0.00614	TLN1	1
Digestive System Development and Function, Gastrointestinal Disease, Nervous System Development and Function, Neurological Disease, Organismal Injury and Abnormalities	abnormal morphology	Abnormal morphology of enteric ganglion	0.00614	GFRA1	1
Connective Tissue Disorders, Immunological Disease, Inflammatory Disease, Inflammatory Response, Organismal Injury and Abnormalities, Skeletal and Muscular Disorders	systemic juvenile idiopathic arthritis	Active stage systemic juvenile idiopathic arthritis	0.00614	IL6R	1
Digestive System Development and Function, Gastrointestinal Disease, Hepatic System Development and Function, Hepatic System Disease, Infectious Diseases, Inflammatory Disease, Inflammatory Response, Organ Development, Organismal Injury and Abnormalities	acute hepatitis C	Acute hepatitis C	0.00614	IFNAR2	1
Embryonic Development, Organismal Development, Tissue Development	development	Development of extraembryonic mesoderm	0.00614	TLN1	1
Cellular Growth and Proliferation, Organismal Development	growth	Growth of Chlamydia pneumoniae	0.00614	IFNAR2	1
Cell Morphology, Digestive System Development and Function, Gastrointestinal Disease, Nervous System Development and Function, Neurological Disease, Organismal Injury and Abnormalities, Tissue Morphology	lack	Lack of enteric neurons	0.00614	GFRA1	1
Connective Tissue Disorders, Inflammatory Disease, Inflammatory Response, Organismal Injury and Abnormalities, Skeletal and Muscular Disorders	proteoglycan-induced arthritis	Proteoglycan-induced arthritis	0.00614	STAT4	1
Cell Cycle	replication	Replication of Toxoplasma gondii	0.00614	STAT4	1
Cell Death and Survival	survival	Survival of hepatic stellate cells	0.00614	IL6R	1
Immunological Disease, Infectious Diseases, Organismal Injury and Abnormalities	visceral leishmaniasis	Visceral leishmaniasis	0.00614	STAT4	1
Gastrointestinal Disease, Organismal Injury and Abnormalities	digestion	Abnormal digestion of food	0.0069	GFRA1	1
Inflammatory Disease, Neurological Disease, Organismal Injury and Abnormalities, Skeletal and Muscular Disorders	relapsing-remitting multiple sclerosis	Active stage relapsing-remitting multiple sclerosis	0.0069	IFNAR2	1
Cell-To-Cell Signaling and Interaction, Embryonic Development	binding	Binding of embryonic stem cells	0.0069	TLN1	1
Cellular Development, Cellular Growth and Proliferation, Hematological System Development and Function, Hematopoiesis, Lymphoid Tissue Structure and Development, Tissue Development	colony formation	Colony formation of colony-forming units granulocytes	0.0069	IL6R	1
Cellular Development, Nervous System Development and Function, Tissue Development	differentiation	Differentiation of cortical neurons	0.0069	IL6R	1
Reproductive System Development and Function	ejection	Ejection of breast milk	0.0069	KALRN	1
Cell-To-Cell Signaling and Interaction, Nervous System Development and Function	endocochlear potential	Endocochlear potential	0.0069	USP53	1
Cell-To-Cell Signaling and Interaction, Cellular Compromise, Cellular Function and Maintenance, Embryonic Development	endoplasmic reticulum stress response	Endoplasmic reticulum stress response of embryonic cell lines	0.0069	CDC37	1
Cell Death and Survival, Cell Morphology, Nervous System Development and Function, Neurological Disease, Organismal Injury and Abnormalities, Tissue Morphology	loss	Loss of sympathetic neuron	0.0069	SHC2	1
Cell Morphology	polarization	Polarization of naive T lymphocytes	0.0069	STAT4	1
Connective Tissue Disorders, Inflammatory Disease, Organismal Injury and Abnormalities, Skeletal and Muscular Disorders	polymyalgia rheumatica	Polymyalgia rheumatica	0.0069	IL6R	1
Endocrine System Development and Function, Nervous System Development and Function, Organ Morphology, Tissue Morphology	quantity	Quantity of lutenizing hormone-releasing hormone neurons	0.0069	AFP	1
Cell Death and Survival, Organismal Injury and Abnormalities	anoikis	Anoikis of prostate cancer cell lines	0.00767	TLN1	1
Cancer, Organismal Injury and Abnormalities	Castleman disease	Castleman disease	0.00767	IL6R	1
Digestive System Development and Function, Gastrointestinal Disease, Hepatic System Development and Function, Hepatic System Disease, Infectious Diseases, Inflammatory Disease, Inflammatory Response, Organ Development, Organismal Injury and Abnormalities	chronic infection	Chronic infection by Hepatitis C virus genotype 1	0.00767	IFNAR2	1
Cell Death and Survival, Cellular Function and Maintenance	clearance	Clearance of Klebsiella pneumoniae	0.00767	STAT4	1
Cellular Development, Nervous System Development and Function, Tissue Development	differentiation	Differentiation of GABAergic neurons	0.00767	GFRA1	1
Protein Synthesis	quantity	Quantity of IL-2 in blood	0.00767	STAT4	1
Connective Tissue Disorders, Inflammatory Response, Organismal Injury and Abnormalities, Skeletal and Muscular Disorders	swelling	Swelling of knee joint	0.00767	IL6R	1
Cancer, Endocrine System Disorders, Organismal Injury and Abnormalities	carcinoid tumor	Unresectable carcinoid tumor	0.00767	IFNAR2	1
Nervous System Development and Function, Neurological Disease, Organismal Injury and Abnormalities	abnormal morphology	Abnormal morphology of inferior ganglion of vagus nerve	0.00843	GFRA1	1
Cell-To-Cell Signaling and Interaction	activation	Activation of bone marrow cells	0.00843	AFP	1
Connective Tissue Disorders, Immunological Disease, Inflammatory Disease, Inflammatory Response, Organismal Injury and Abnormalities, Skeletal and Muscular Disorders	polyarticular juvenile rheumatoid arthritis	Active stage polyarticular juvenile rheumatoid arthritis	0.00843	IL6R	1
Molecular Transport, Nucleic Acid Metabolism, Small Molecule Biochemistry	concentration	Concentration of dTTP	0.00843	RRM2B	1
Cell-To-Cell Signaling and Interaction, Cellular Compromise, Cellular Function and Maintenance, Hair and Skin Development and Function	endoplasmic reticulum stress response	Endoplasmic reticulum stress response of epithelial cell lines	0.00843	CDC37	1
Cell-To-Cell Signaling and Interaction, Cellular Compromise, Cellular Function and Maintenance, Renal and Urological System Development and Function	endoplasmic reticulum stress response	Endoplasmic reticulum stress response of kidney cell lines	0.00843	CDC37	1
Cancer, Hematological Disease, Organismal Injury and Abnormalities, Respiratory Disease	hypoxia	Hypoxia of tumor	0.00843	DLL1	1
Embryonic Development, Organismal Development, Tissue Development	morphogenesis	Morphogenesis of embryonic foregut	0.00843	EPB41L5	1
DNA Replication, Recombination, and Repair	mutation	Mutation of gene	0.00843	RRM2B	1
Cell Death and Survival, Organismal Injury and Abnormalities	necroptosis	Necroptosis of colorectal cancer cell lines	0.00843	CDC37	1
Cellular Development, Cellular Growth and Proliferation, Embryonic Development, Nervous System Development and Function, Organismal Development, Tissue Development	proliferation	Proliferation of neurosphere cells	0.00843	DLL1	1
Digestive System Development and Function, Organ Morphology, Tissue Morphology	quantity	Quantity of Paneth cells	0.00843	DLL1	1
Nervous System Development and Function, Neurological Disease, Organismal Injury and Abnormalities	abnormal morphology	Abnormal morphology of somatic nervous system	0.0092	GFRA1	1
Inflammatory Disease, Neurological Disease, Organismal Injury and Abnormalities, Skeletal and Muscular Disorders	highly active relapsing multiple sclerosis	Highly active relapsing multiple sclerosis	0.0092	RRM2B	1
Developmental Disorder, Immunological Disease, Organismal Injury and Abnormalities	hypoplasia	Hypoplasia of thymus cortex	0.0092	RRM2B	1
Developmental Disorder, Embryonic Development, Organismal Development, Organismal Injury and Abnormalities, Tissue Morphology	lack	Lack of metanephric bud	0.0092	GFRA1	1
Cancer, Hematological Disease, Immunological Disease, Organismal Injury and Abnormalities	type M3 acute myeloid leukemia	Low risk type M3 acute myeloid leukemia	0.0092	RRM2B	1
Connective Tissue Disorders, Immunological Disease, Inflammatory Disease, Inflammatory Response, Organismal Injury and Abnormalities, Skeletal and Muscular Disorders	rheumatoid arthritis	Moderately to severely active disease stage rheumatoid arthritis	0.0092	IL6R	1
Cell Morphology, Cellular Assembly and Organization, Cellular Development, Cellular Function and Maintenance, Cellular Growth and Proliferation, Embryonic Development, Nervous System Development and Function, Organismal Development, Tissue Development	morphogenesis	Morphogenesis of dendritic spines	0.0092	KALRN	1
Renal and Urological System Development and Function	nephrogenesis	Nephrogenesis	0.0092	DLL1	1
Auditory Disease, Neurological Disease, Organismal Injury and Abnormalities	noise-induced hearing loss	Noise-induced hearing loss	0.0092	USP53	1
Infectious Diseases, Organismal Injury and Abnormalities	infection	Refractory infection	0.0092	IFNAR2	1
Cancer, Hematological Disease, Immunological Disease, Organismal Injury and Abnormalities	hairy cell leukemia	Relapsed hairy cell leukemia	0.0092	RRM2B	1
Cancer, Hematological Disease, Immunological Disease, Organismal Injury and Abnormalities	smouldering mastocytosis	Smouldering mastocytosis	0.0092	RRM2B	1
Cancer, Hematological Disease, Immunological Disease, Organismal Injury and Abnormalities	hairy cell leukemia variant	Symptomatic stage hairy cell leukemia variant	0.0092	RRM2B	1
Digestive System Development and Function, Gastrointestinal Disease, Organ Morphology, Organismal Development, Organismal Injury and Abnormalities	abnormal morphology	Abnormal morphology of submandibular gland	0.00996	RRM2B	1
Cardiovascular System Development and Function	adhesion	Adhesion of venule	0.00996	TLN1	1
Cellular Development, Cellular Growth and Proliferation, Tissue Development	growth	Arrest in growth of epithelial cells	0.00996	CDC37	1
Cancer, Dermatological Diseases and Conditions, Hematological Disease, Immunological Disease, Organismal Injury and Abnormalities	cutaneous mastocytosis	Cutaneous mastocytosis	0.00996	RRM2B	1
Inflammatory Response, Organismal Injury and Abnormalities	inflammatory infiltrate	Inflammatory infiltrate	0.00996	IL6R	1
Cancer, Developmental Disorder, Embryonic Development, Organismal Injury and Abnormalities	invasion	Invasion of metanephric bud	0.00996	GFRA1	1
Cellular Development, Nervous System Development and Function, Tissue Development	maturation	Maturation of dendritic spines	0.00996	KALRN	1
Nucleic Acid Metabolism, Small Molecule Biochemistry	synthesis	Synthesis of deoxyribonucleotide	0.00996	RRM2B	1
Developmental Disorder, Embryonic Development, Organismal Development, Organismal Injury and Abnormalities, Tissue Morphology	abnormal morphology	Abnormal morphology of Wolffian duct	0.0107	GFRA1	1
Nervous System Development and Function, Neurological Disease, Organismal Injury and Abnormalities	abnormal morphology	Abnormal morphology of petrosal ganglion	0.0107	GFRA1	1
Cellular Development	differentiation	Differentiation of splenocytes	0.0107	STAT4	1
Cell-mediated Immune Response, Cellular Development, Cellular Function and Maintenance, Cellular Growth and Proliferation, Embryonic Development, Hematological System Development and Function, Hematopoiesis, Lymphoid Tissue Structure and Development, Organ Development, Organismal Development, Tissue Development	generation	Generation of Th1 cells	0.0107	STAT4	1
Dermatological Diseases and Conditions, Organismal Injury and Abnormalities	plaque psoriasis	Moderate plaque psoriasis	0.0107	IL6R	1
Cell Morphology	polarization	Polarization of Th1 cells	0.0107	STAT4	1
Infectious Diseases, Organismal Injury and Abnormalities	replication	Replication of Coxsackievirus B3	0.0107	STAT4	1
Embryonic Development, Organismal Development	segmentation	Segmentation of embryo	0.0107	DLL1	1
Cardiovascular Disease, Cardiovascular System Development and Function, Organ Morphology, Organismal Development, Organismal Injury and Abnormalities, Tissue Morphology	abnormal morphology	Abnormal morphology of coronary artery	0.0115	RRM2B	1
Nervous System Development and Function	development	Development of enteric nervous system	0.0115	GFRA1	1
Cellular Development, Cellular Growth and Proliferation, Hematological System Development and Function, Hematopoiesis, Tissue Development	hematopoiesis	Hematopoiesis of stem cells	0.0115	IL6R	1
Cancer, Hematological Disease, Immunological Disease, Organismal Injury and Abnormalities	indolent systemic mastocytosis	Indolent systemic mastocytosis	0.0115	RRM2B	1
Cancer, Hematological Disease, Immunological Disease, Organismal Injury and Abnormalities	inv(3) positive acute myeloid leukemia	Inv(3) positive acute myeloid leukemia	0.0115	RRM2B	1
Organismal Development, Organismal Injury and Abnormalities, Renal and Urological Disease, Renal and Urological System Development and Function	lack	Lack of ureter	0.0115	GFRA1	1
Behavior	place aversion	Place aversion	0.0115	IL6R	1
Nervous System Development and Function, Tissue Morphology	quantity	Quantity of GABAergic neurons	0.0115	GFRA1	1
Dermatological Diseases and Conditions, Organismal Injury and Abnormalities	regression	Regression of hair follicle	0.0115	GFRA1	1
DNA Replication, Recombination, and Repair	replication	Replication of mitochondrial DNA	0.0115	RRM2B	1
Cancer, Hematological Disease, Immunological Disease, Organismal Injury and Abnormalities	de novo unfavorable cytogenetic risk acute myeloid leukemia	De novo unfavorable cytogenetic risk acute myeloid leukemia	0.0122	RRM2B	1
Reproductive System Development and Function	puberty	Delay in puberty	0.0122	AFP	1
Immunological Disease, Neurological Disease, Organismal Injury and Abnormalities, Skeletal and Muscular Disorders	generalized myasthenia gravis	Generalized myasthenia gravis	0.0122	IL6R	1
Cardiovascular Disease, Inflammatory Disease, Inflammatory Response, Organismal Injury and Abnormalities	giant cell arteritis	Giant cell arteritis	0.0122	IL6R	1
Gastrointestinal Disease, Organismal Injury and Abnormalities	hypoperistalsis	Hypoperistalsis	0.0122	GFRA1	1
Cancer, Organismal Injury and Abnormalities	malignant connective or soft tissue neoplasm	Metastatic unresectable malignant connective or soft tissue neoplasm	0.0122	IFNAR2	1
Cell Cycle	mitogenesis	Mitogenesis of lymphocytes	0.0122	STAT4	1
Inflammatory Disease, Neurological Disease, Organismal Injury and Abnormalities	neuritis	Neuritis	0.0122	IFNAR2	1
Cancer, Endocrine System Disorders, Organismal Injury and Abnormalities, Reproductive System Disease	spindle cell oncocytoma	Spindle cell oncocytoma	0.0122	STAT4	1
Developmental Disorder, Embryonic Development, Organismal Development, Organismal Injury and Abnormalities, Tissue Morphology	abnormal morphology	Abnormal morphology of neural plate	0.013	EPB41L5	1
Cellular Development, Cellular Growth and Proliferation, Embryonic Development, Hematological System Development and Function, Hematopoiesis, Humoral Immune Response, Lymphoid Tissue Structure and Development, Organ Development, Organismal Development, Tissue Development	development	Development of marginal-zone B lymphocytes	0.013	DLL1	1
Cardiovascular Disease, Inflammatory Disease, Inflammatory Response, Organismal Injury and Abnormalities	Takayasu arteritis	Takayasu arteritis	0.013	IL6R	1
Developmental Disorder, Embryonic Development, Organismal Development, Organismal Injury and Abnormalities, Tissue Morphology	abnormal morphology	Abnormal morphology of proamniotic cavity	0.0138	TLN1	1
Cell-To-Cell Signaling and Interaction, Connective Tissue Development and Function	attachment	Attachment of fibroblasts	0.0138	TLN1	1
Cancer, Hematological Disease, Immunological Disease, Organismal Injury and Abnormalities	favorable-risk acute myeloid leukemia	Favorable-risk acute myeloid leukemia	0.0138	RRM2B	1
Cancer, Hematological Disease, Immunological Disease, Organismal Injury and Abnormalities	refractory B-cell non-Hodgkin lymphoma	High grade refractory B-cell non-Hodgkin lymphoma	0.0138	IL6R	1
Cancer, Hematological Disease, Immunological Disease, Organismal Injury and Abnormalities	relapsed B-cell non-Hodgkin lymphoma	High grade relapsed B-cell non-Hodgkin lymphoma	0.0138	IL6R	1
Endocrine System Development and Function, Organ Morphology, Tissue Morphology	quantity	Quantity of enteroendocrine cells	0.0138	DLL1	1
Organismal Injury and Abnormalities	retroperitoneal fibrosis	Retroperitoneal fibrosis	0.0138	IL6R	1
Cell Morphology, Organ Morphology, Organismal Injury and Abnormalities, Skeletal and Muscular Disorders, Skeletal and Muscular System Development and Function, Tissue Morphology	abnormal morphology	Abnormal morphology of z line	0.0145	KALRN	1
Inflammatory Response	acute phase reaction	Acute phase reaction	0.0145	IL6R	1
Cell Cycle	cell cycle progression	Arrest in cell cycle progression of colorectal cancer cell lines	0.0145	CDC37	1
Cellular Development, Cellular Growth and Proliferation, Hematological System Development and Function	colony formation	Colony formation of erythroid cell lines	0.0145	IL6R	1
Dermatological Diseases and Conditions, Infectious Diseases, Organismal Injury and Abnormalities	condylomata acuminata	Condylomata acuminata	0.0145	IFNAR2	1
Inflammatory Disease, Neurological Disease, Ophthalmic Disease, Organismal Injury and Abnormalities	Devic syndrome	Devic syndrome	0.0145	IL6R	1
Cellular Development, Cellular Growth and Proliferation, Hematological System Development and Function, Lymphoid Tissue Structure and Development	expansion	Expansion of Th17 cells	0.0145	STAT4	1
Cell Morphology	polarization	Polarization of Th17 cells	0.0145	STAT4	1
Connective Tissue Disorders, Immunological Disease, Inflammatory Disease, Inflammatory Response, Organismal Injury and Abnormalities, Skeletal and Muscular Disorders	active rheumatoid arthritis	Severe active rheumatoid arthritis	0.0145	IL6R	1
Cancer, Hematological Disease, Immunological Disease, Organismal Injury and Abnormalities	5q deletion acute myeloid leukemia	5q deletion acute myeloid leukemia	0.0153	RRM2B	1
Nervous System Development and Function, Neurological Disease, Organismal Injury and Abnormalities	abnormal morphology	Abnormal morphology of sciatic nerve	0.0153	RRM2B	1
Connective Tissue Development and Function, Tissue Development	accumulation	Accumulation of fibroblasts	0.0153	IL6R	1
Cancer, Hematological Disease, Immunological Disease, Organismal Injury and Abnormalities	lymphocytic leukemia	Advanced chronic form of lymphocytic leukemia	0.0153	RRM2B	1
Cell Death and Survival, Organismal Injury and Abnormalities	apoptosis	Apoptosis of microglia	0.0153	IL6R	1
Cancer, Organismal Injury and Abnormalities, Reproductive System Disease	cervical adenocarcinoma	FIGO stage IB2 cervical adenocarcinoma	0.0153	RRM2B	1
Cancer, Organismal Injury and Abnormalities, Reproductive System Disease	cervical adenosquamous carcinoma	FIGO stage IB2 cervical adenosquamous carcinoma	0.0153	RRM2B	1
Cancer, Organismal Injury and Abnormalities, Reproductive System Disease	cervical squamous cell carcinoma	FIGO stage IB2 cervical squamous cell carcinoma	0.0153	RRM2B	1
Cancer, Endocrine System Disorders, Organismal Injury and Abnormalities, Reproductive System Disease	malignant ovarian germ cell tumor	Malignant ovarian germ cell tumor	0.0153	AFP	1
Organ Morphology, Tissue Morphology	quantity	Quantity of goblet cells	0.0153	DLL1	1
Cancer, Organismal Injury and Abnormalities, Reproductive System Disease	cervical adenocarcinoma	Stage II cervical adenocarcinoma	0.0153	RRM2B	1
Cancer, Organismal Injury and Abnormalities, Reproductive System Disease	cervical adenosquamous carcinoma	Stage II cervical adenosquamous carcinoma	0.0153	RRM2B	1
Cancer, Organismal Injury and Abnormalities, Reproductive System Disease	cervical squamous cell carcinoma	Stage II cervical squamous cell carcinoma	0.0153	RRM2B	1
Cancer, Organismal Injury and Abnormalities, Reproductive System Disease	cervical squamous cell carcinoma	Stage IIIB cervical squamous cell carcinoma	0.0153	RRM2B	1
Cancer, Organismal Injury and Abnormalities, Reproductive System Disease	cervical adenocarcinoma	Stage IVA cervical adenocarcinoma	0.0153	RRM2B	1
Cancer, Organismal Injury and Abnormalities, Reproductive System Disease	cervical adenosquamous carcinoma	Stage IVA cervical adenosquamous carcinoma	0.0153	RRM2B	1
Cancer, Organismal Injury and Abnormalities, Reproductive System Disease	cervical squamous cell carcinoma	Stage IVA cervical squamous cell carcinoma	0.0153	RRM2B	1
Developmental Disorder, Embryonic Development, Organismal Development, Organismal Injury and Abnormalities, Tissue Morphology	abnormal morphology	Abnormal morphology of foregut	0.016	EPB41L5	1
Hematological System Development and Function, Immune Cell Trafficking, Inflammatory Response, Tissue Development	accumulation	Accumulation of CD8+ T lymphocyte	0.016	DLL1	1
Cell-To-Cell Signaling and Interaction, Hematological System Development and Function, Immune Cell Trafficking, Inflammatory Response	activation	Activation of TREG cells	0.016	IL6R	1
Cancer, Hematological Disease, Immunological Disease, Organismal Injury and Abnormalities	myeloid leukemia	Acute refractory myeloid leukemia	0.016	RRM2B	1
Cellular Development, Cellular Growth and Proliferation, Hematological System Development and Function, Lymphoid Tissue Structure and Development	expansion	Expansion of TREG cells	0.016	IL6R	1
Cancer, Hematological Disease, Immunological Disease, Organismal Injury and Abnormalities	chronic phase chronic myeloid leukemia	Newly diagnosed chronic phase chronic myeloid leukemia	0.016	IFNAR2	1
Cancer, Hematological Disease, Immunological Disease, Organismal Injury and Abnormalities	type M3 acute myeloid leukemia	Newly diagnosed type M3 acute myeloid leukemia	0.016	RRM2B	1
Cellular Development, Cellular Growth and Proliferation	outgrowth	Outgrowth of neuroblastoma cell lines	0.016	IL6R	1
Cancer, Hematological Disease, Immunological Disease, Organismal Injury and Abnormalities	FLT3 internal tandem duplication positive acute myeloid leukemia	Refractory FLT3 internal tandem duplication positive acute myeloid leukemia	0.016	RRM2B	1
Cancer, Hematological Disease, Immunological Disease, Organismal Injury and Abnormalities	classical hairy cell leukemia	Refractory classical hairy cell leukemia	0.016	RRM2B	1
Cancer, Hematological Disease, Immunological Disease, Organismal Injury and Abnormalities	mantle cell lymphoma	Refractory mantle cell lymphoma	0.016	RRM2B	1
Cell Morphology	shape change	Shape change of melanoma cell lines	0.016	IL6R	1
Dermatological Diseases and Conditions, Organ Morphology, Organismal Injury and Abnormalities	abnormal morphology	Abnormal morphology of thin skin	0.0168	GFRA1	1
Cell-To-Cell Signaling and Interaction, Hematological System Development and Function, Immune Cell Trafficking, Inflammatory Response	activation	Activation of naive T lymphocytes	0.0168	STAT4	1
Cell Death and Survival, Nervous System Development and Function, Organismal Injury and Abnormalities	cell viability	Cell viability of sympathetic neuron	0.0168	IL6R	1
Embryonic Development, Organismal Development, Tissue Development	development	Development of paraxial mesoderm	0.0168	EPB41L5	1
Developmental Disorder, Embryonic Development, Organismal Development, Organismal Injury and Abnormalities, Tissue Morphology	lack	Lack of somites	0.0168	EPB41L5	1
Cell Morphology, Cellular Function and Maintenance, Nervous System Development and Function, Tissue Morphology	length	Length of axons	0.0168	KALRN	1
Dermatological Diseases and Conditions, Organismal Injury and Abnormalities	localized cutaneous leishmaniasis	Localized cutaneous leishmaniasis	0.0168	STAT4	1
Connective Tissue Disorders, Immunological Disease, Inflammatory Disease, Inflammatory Response, Organismal Injury and Abnormalities, Skeletal and Muscular Disorders	active rheumatoid arthritis	Refractory active rheumatoid arthritis	0.0168	IL6R	1
Cell-To-Cell Signaling and Interaction	signaling	Signaling of neurons	0.0168	GFRA1	1
Cancer, Hematological Disease, Immunological Disease, Organismal Injury and Abnormalities	high tumor burden follicular lymphoma	High tumor burden follicular lymphoma	0.0176	IFNAR2	1
Cell Death and Survival	killing	Killing of macrophages	0.0176	STAT4	1
Cancer, Connective Tissue Disorders, Organismal Injury and Abnormalities	osteosarcoma	Localized osteosarcoma	0.0176	IFNAR2	1
Nucleic Acid Metabolism, Small Molecule Biochemistry	metabolism	Metabolism of nucleoside diphosphates	0.0176	RRM2B	1
Carbohydrate Metabolism, Molecular Transport, Small Molecule Biochemistry	abnormal quantity	Abnormal quantity of D-glucose	0.0183	STAT4	1
Cell-mediated Immune Response, Cellular Development, Cellular Function and Maintenance, Cellular Growth and Proliferation, Embryonic Development, Hematological System Development and Function, Hematopoiesis, Lymphoid Tissue Structure and Development, Organ Development, Organismal Development, Tissue Development	differentiation	Differentiation of follicular T helper cells	0.0183	STAT4	1
Endocrine System Disorders, Immunological Disease, Metabolic Disease, Organismal Injury and Abnormalities	Graves ophthalmopathy	Graves ophthalmopathy	0.0183	IL6R	1
Cell Morphology, Nervous System Development and Function, Skeletal and Muscular System Development and Function	innervation	Innervation of muscle	0.0183	GFRA1	1
Cancer, Organismal Injury and Abnormalities, Reproductive System Disease	metastasis	Metastasis of prostate cancer cell lines	0.0183	TLN1	1
Cell-To-Cell Signaling and Interaction, Hematological System Development and Function	response	Response of Th1 cells	0.0183	STAT4	1
Cancer, Organismal Injury and Abnormalities, Respiratory Disease	squamous cell cancer of the ethmoid sinus	Squamous cell carcinoma of the ethmoid sinus	0.0183	RRM2B	1
Cancer, Organismal Injury and Abnormalities, Respiratory Disease	squamous cell cancer of the glottis	Squamous cell carcinoma of the glottis	0.0183	RRM2B	1
Cancer, Gastrointestinal Disease, Organismal Injury and Abnormalities	squamous cell cancer of the lip	Squamous cell carcinoma of the lip	0.0183	RRM2B	1
Cancer, Connective Tissue Disorders, Gastrointestinal Disease, Organismal Injury and Abnormalities, Respiratory Disease, Skeletal and Muscular Disorders	squamous cell cancer of the maxillary sinus	Squamous cell carcinoma of the maxillary sinus	0.0183	RRM2B	1
Cancer, Organismal Injury and Abnormalities, Respiratory Disease	squamous cell cancer of the supraglottis	Squamous cell carcinoma of the supraglottis	0.0183	RRM2B	1
Cancer, Cardiovascular Disease, Organismal Injury and Abnormalities	AIDS related Kaposi sarcoma	AIDS related Kaposi sarcoma	0.0191	IFNAR2	1

## Sheet: F4TableS12_Pathway_analysis
Canonical Pathways for My Projects->Training Project->18_genes - 2022-09-13 09:33 AM
Ingenuity Canonical Pathways	-log(p-value)	zScore	Ratio	Molecules
FAK Signaling	0.252		0.000961	IL6R
G-Protein Coupled Receptor Signaling	0.374		0.00142	SHC2
Phagosome Formation	0.379		0.00144	TLN1
Systemic Lupus Erythematosus Signaling	0.411		0.00159	IL6R
CREB Signaling in Neurons	0.424		0.00165	SHC2
Dendritic Cell Maturation	0.43		0.00168	STAT4
Breast Cancer Regulation by Stathmin1	0.431		0.00168	SHC2
Glucocorticoid Receptor Signaling	0.438		0.00172	IL6R
TEC Kinase Signaling	0.441		0.00173	STAT4
Cardiac Hypertrophy Signaling (Enhanced)	0.463		0.00185	IL6R
Axonal Guidance Signaling	0.485		0.00196	KALRN
Molecular Mechanisms of Cancer	0.533		0.00224	SHC2
Estrogen Receptor Signaling	0.565		0.00244	SHC2
Role of Macrophages, Fibroblasts and Endothelial Cells in Rheumatoid Arthritis	0.644		0.00301	IL6R
Neuroinflammation Signaling Pathway	0.662		0.00315	IL6R
Role Of Osteoclasts In Rheumatoid Arthritis Signaling Pathway	0.673		0.00325	SHC2
Huntington's Disease Signaling	0.706		0.00353	SHC2
Oxytocin Signaling Pathway	0.707		0.00355	SHC2
Protein Ubiquitination Pathway	0.719		0.00365	USP53
Insulin Secretion Signaling Pathway	0.722		0.00368	STAT4
Colorectal Cancer Metastasis Signaling	0.723		0.00369	IL6R
Cardiac Hypertrophy Signaling	0.738		0.00383	IL6R
Wound Healing Signaling Pathway	0.752		0.00397	SHC2
Actin Cytoskeleton Signaling	0.764		0.0041	TLN1
Multiple Sclerosis Signaling Pathway	0.802		0.0045	PARP9
Role of NFAT in Cardiac Hypertrophy	0.802		0.0045	SHC2
ERK/MAPK Signaling	0.815		0.00465	TLN1
Integrin Signaling	0.821		0.00472	TLN1
HIF1α Signaling	0.828		0.00481	IL6R
Coronavirus Pathogenesis Pathway	0.836		0.0049	IFNAR2
Ephrin Receptor Signaling	0.84		0.00495	KALRN
ID1 Signaling Pathway	0.842		0.00498	IL6R
Adrenomedullin signaling pathway	0.846		0.00503	SHC2
Natural Killer Cell Signaling	0.848		0.00505	STAT4
Endothelin-1 Signaling	0.86		0.00521	SHC2
Acute Phase Response Signaling	0.876		0.00541	IL6R
Tumor Microenvironment Pathway	0.889		0.00559	IL6R
Erythropoietin Signaling Pathway	0.893		0.00565	SHC2
Glioblastoma Multiforme Signaling	0.908		0.00585	SHC2
Epithelial Adherens Junction Signaling	0.942		0.00637	DLL1
NAD Signaling Pathway	0.958		0.00662	PARP9
Role Of Chondrocytes In Rheumatoid Arthritis Signaling Pathway	0.987		0.00709	IL6R
Gαi Signaling	0.99		0.00714	SHC2
Iron homeostasis signaling pathway	0.995		0.00725	IL6R
RAC Signaling	0.998		0.0073	SH3RF1
IL-12 Signaling and Production in Macrophages	1		0.00735	STAT4
Role of PKR in Interferon Induction and Antiviral Response	1		0.00735	IFNAR2
STAT3 Pathway	1		0.00741	IL6R
IL-6 Signaling	1.03		0.00781	IL6R
GP6 Signaling Pathway	1.03		0.00787	TLN1
Renin-Angiotensin Signaling	1.05		0.00826	SHC2
NGF Signaling	1.05		0.00833	SHC2
Paxillin Signaling	1.1		0.00935	TLN1
UVA-Induced MAPK Signaling	1.14		0.0102	PARP9
p53 Signaling	1.14		0.0102	RRM2B
Death Receptor Signaling	1.15		0.0104	PARP9
Fcγ Receptor-mediated Phagocytosis in Macrophages and Monocytes	1.16		0.0106	TLN1
Crosstalk between Dendritic Cells and Natural Killer Cells	1.17		0.011	TLN1
Immunogenic Cell Death Signaling Pathway	1.17		0.0111	IFNAR2
Regulation of Cellular Mechanics by Calpain Protease	1.18		0.0112	TLN1
Role of Hypercytokinemia/hyperchemokinemia in the Pathogenesis of Influenza	1.19		0.0116	IFNAR2
FLT3 Signaling in Hematopoietic Progenitor Cells	1.21		0.0122	STAT4
JAK/STAT Signaling	1.21		0.0122	STAT4
Angiopoietin Signaling	1.24		0.0132	GRB14
GDNF Family Ligand-Receptor Interactions	1.24		0.0132	GFRA1
Ephrin B Signaling	1.27		0.0139	KALRN
Th17 Activation Pathway	1.28		0.00413	IL6R,STAT4
SPINK1 General Cancer Pathway	1.29		0.0145	IL6R
T Helper Cell Differentiation	1.3		0.00425	IL6R,STAT4
Retinoic acid Mediated Apoptosis Signaling	1.35		0.0167	PARP9
IL-23 Signaling Pathway	1.46		0.0217	STAT4
Notch Signaling	1.54		0.0263	DLL1
Interferon Signaling	1.56		0.0278	IFNAR2
Role of JAK1, JAK2 and TYK2 in Interferon Signaling	1.7		0.0385	IFNAR2
Role of JAK family kinases in IL-6-type Cytokine Signaling	1.72		0.04	IL6R
Pyrimidine Deoxyribonucleotides De Novo Biosynthesis I	1.76		0.0435	RRM2B
Systemic Lupus Erythematosus In B Cell Signaling Pathway	1.77		0.00414	IFNAR2,IL6R,SHC2
Role Of Osteoblasts In Rheumatoid Arthritis Signaling Pathway	1.84		0.00833	IL6R,STAT4
CDX Gastrointestinal Cancer Signaling Pathway	1.98		0.0099	DLL1,IL6R
PI3K/AKT Signaling	1.99		0.01	CDC37,IL6R
Hepatic Fibrosis / Hepatic Stellate Cell Activation	2.02		0.0103	IFNAR2,IL6R
Regulation Of The Epithelial Mesenchymal Transition By Growth Factors Pathway	2.03		0.0104	IL6R,SHC2
Macrophage Classical Activation Signaling Pathway	2.04		0.0106	IFNAR2,PARP9
T Cell Exhaustion Signaling Pathway	2.06		0.00529	IFNAR2,IL6R,STAT4
Ribonucleotide Reductase Signaling Pathway	2.13		0.0118	PARP9,RRM2B
Th2 Pathway	2.31		0.0146	DLL1,STAT4
Pathogen Induced Cytokine Storm Signaling Pathway	2.56		0.00806	IFNAR2,IL6R,STAT4
Synaptogenesis Signaling Pathway	2.77		0.00952	KALRN,SHC2,TLN1
Th1 and Th2 Activation Pathway	3.53		0.0174	DLL1,IL6R,STAT4
Th1 Pathway	3.97		0.0246	DLL1,IL6R,STAT4
